# Supplementary material for: 6-Hydr­oxy-7-isopropyl-1,1,4a-trimethyl-2,3,4,4a,10,10a-hexa­hydro­phenanthren-9(1H)-one
Source: Acta Crystallogr Sect E Struct Rep Online. 2008 Mar 29;64(Pt 4):o762. doi: 10.1107/S1600536808007769 (PMC2960938; doi:10.1107/S1600536808007769)
Supplement: Supplementary file 1 [file e-64-0o762-sup1.cif]

##############################################################################
###                                                                        ###
###        Electronic paper (Acta Crystallographica Section E)             ###
###                                                                        ###
##############################################################################
#                                                                            #
# This CIF contains the data in a paper accepted for publication in Acta     #
# Crystallographica Section E. It conforms to the requirements of Notes      #
# for Authors for Section E, and has been peer reviewed under the auspices   #
# of the IUCr Commission on Journals.                                        #
#                                                                            #
# Full details of the Crystallographic Information File format               #
# are given in the paper "The Crystallographic Information File (CIF):       #
# a New Standard Archive File for Crystallography" by S. R. Hall, F. H.      #
# Allen and I. D. Brown [Acta Cryst. (1991), A47, 655-685].                  #
#                                                                            #
# The current version of the core CIF dictionary is obtainable from          #
# ftp://ftp.iucr.org/pub/cif_core.dic. The current version number is 2.4.    #
#                                                                            #
# Software is freely available for graphical display of the structure(s) in  #
# this CIF.  For information consult the CIF home page http://www.iucr.org/  #
# cif/home.html                                                              #
#                                                                            #
# This file may be used for bona fide research purposes within the           #
# scientific community so long as proper attribution is given to the journal # 
# article from which it was obtained.                                        #
#                                                                            #
##############################################################################
                                             
data_I
_audit_creation_method     SHELXL97
_chemical_name_systematic
;
6-Hydroxy-7-isopropyl-1,1,4a-trimethyl-2,3,4,4a,10,10a-hexahydrophenanthren-
9(1H)-one
;
_chemical_name_common     ?
_chemical_formula_moiety     'C20 H28 O2'
_chemical_formula_sum     'C20 H28 O2'
_chemical_formula_iupac     'C20 H28 O2'
_chemical_formula_weight     300.42
_chemical_melting_point     ?
_symmetry_cell_setting     orthorhombic
_symmetry_space_group_name_H-M     'P 21 21 21'
_symmetry_space_group_name_Hall     'P 2ac 2ab'
loop_
    _symmetry_equiv_pos_as_xyz
    'x, y, z'
    '-x+1/2, -y, z+1/2'
    'x+1/2, -y+1/2, -z'
    '-x, y+1/2, -z+1/2'
_cell_length_a     9.6060(4)
_cell_length_b     12.6617(6)
_cell_length_c     14.0920(7)
_cell_angle_alpha     90.00
_cell_angle_beta     90.00
_cell_angle_gamma     90.00
_cell_volume     1713.99(14)
_cell_formula_units_Z     4
_cell_measurement_reflns_used     3571
_cell_measurement_theta_min     2.6562
_cell_measurement_theta_max     32.0980
_cell_measurement_temperature     180(2)
_exptl_crystal_description     'flattened box'
_exptl_crystal_colour     colorless
_exptl_crystal_size_max     0.307
_exptl_crystal_size_mid     0.160
_exptl_crystal_size_min     0.071
_exptl_crystal_density_diffrn     1.164
_exptl_crystal_density_meas     ?
_exptl_crystal_density_method     'not measured'
_exptl_crystal_F_000     656
_exptl_absorpt_coefficient_mu     0.073
_exptl_absorpt_correction_type     none
_exptl_special_details
;
;
_diffrn_ambient_temperature     180(2)
_diffrn_radiation_type     MoK\a
_diffrn_radiation_wavelength     0.71073
_diffrn_radiation_source     'fine-focus sealed tube'
_diffrn_radiation_monochromator     graphite
_diffrn_measurement_device_type     'Oxford Diffraction Xcalibur'
_diffrn_measurement_method     '\w and \f'
_diffrn_detector_area_resol_mean     8.2632
_diffrn_reflns_number     13398
_diffrn_reflns_av_R_equivalents     0.0684
_diffrn_reflns_av_sigmaI/netI     0.0714
_diffrn_reflns_theta_min     2.66
_diffrn_reflns_theta_max     26.37
_diffrn_reflns_theta_full     26.37
_diffrn_measured_fraction_theta_max     0.999
_diffrn_measured_fraction_theta_full     0.999
_diffrn_reflns_limit_h_min     -12
_diffrn_reflns_limit_h_max     12
_diffrn_reflns_limit_k_min     -15
_diffrn_reflns_limit_k_max     15
_diffrn_reflns_limit_l_min     -14
_diffrn_reflns_limit_l_max     17
_diffrn_standards_number     0
_diffrn_standards_interval_count     .
_diffrn_standards_interval_time     .
_diffrn_standards_decay_%     ?
_refine_special_details
;
Refinement of F^2^ against ALL reflections. The weighted R-factor wR and
goodness of fit S are based on F^2^, conventional R-factors R are based on F,
with F set to zero for negative F^2^. The threshold expression of F^2^ >
2\s(F^2^) is used only for calculating R-factors(gt) etc. and is not relevant
to the choice of reflections for refinement. R-factors based on F^2^ are
statistically about twice as large as those based on F, and R-factors based on
ALL data will be even larger.
;
_reflns_number_total     2003
_reflns_number_gt     1212
_reflns_threshold_expression     I>2\s(I)
_refine_ls_structure_factor_coef     Fsqd
_refine_ls_matrix_type     full
_refine_ls_R_factor_all     0.0895
_refine_ls_R_factor_gt     0.0459
_refine_ls_wR_factor_gt     0.1094
_refine_ls_wR_factor_ref     0.1538
_refine_ls_goodness_of_fit_ref     1.048
_refine_ls_restrained_S_all     1.048
_refine_ls_number_reflns     2003
_refine_ls_number_parameters     205
_refine_ls_number_restraints     0
_refine_ls_hydrogen_treatment     constr
_refine_ls_weighting_scheme     calc
_refine_ls_weighting_details
               'calc w = 1/[\s^2^(Fo^2^)+(0.0842P)^2^] where P=(Fo^2^+2Fc^2^)/3'
_atom_sites_solution_hydrogens     geom
_atom_sites_solution_primary     direct
_atom_sites_solution_secondary     difmap
_refine_ls_shift/su_max     0.000
_refine_ls_shift/su_mean     0.000
_refine_diff_density_max     0.361
_refine_diff_density_min     -0.381
_refine_ls_extinction_method     none
_refine_ls_extinction_coef     ?
loop_
    _atom_type_symbol
    _atom_type_description
    _atom_type_scat_dispersion_real
    _atom_type_scat_dispersion_imag
    _atom_type_scat_source
    'C' 'C' 0.0033 0.0016
                         'International Tables Vol C Tables 4.2.6.8 and 6.1.1.4'
    'H' 'H' 0.0000 0.0000
                         'International Tables Vol C Tables 4.2.6.8 and 6.1.1.4'
    'O' 'O' 0.0106 0.0060
                         'International Tables Vol C Tables 4.2.6.8 and 6.1.1.4'
_computing_data_collection     'CrysAlis CCD (Oxford Diffraction, 2007)'
_computing_cell_refinement     'CrysAlis RED (Oxford Diffraction, 2007)'
_computing_data_reduction     'CrysAlis RED (Oxford Diffraction, 2007)'
_computing_structure_solution     'SIR97 (Altomare <i>et al.</i>,  1999)'
_computing_structure_refinement     'SHELXL97 (Sheldrick, 2008)'
_computing_molecular_graphics
;
ORTEPIII (Burnett & Johnson, 1996), ORTEP-3 for Windows (Farrugia,
1997) and
PLATON (Spek, 2003)
;
_computing_publication_material     'WinGX (Farrugia, 1999)'
loop_
    _atom_site_type_symbol
    _atom_site_label
    _atom_site_fract_x
    _atom_site_fract_y
    _atom_site_fract_z
    _atom_site_U_iso_or_equiv
    _atom_site_adp_type
    _atom_site_calc_flag
    _atom_site_refinement_flags
    _atom_site_occupancy
    _atom_site_disorder_assembly
    _atom_site_disorder_group
    C C1 0.0789(4) 0.8588(3) 0.0839(3) 0.0291(10) Uani d . 1 . .
    C C2 0.1754(4) 0.9176(3) 0.1515(3) 0.0339(11) Uani d . 1 . .
    H H2A 0.2674 0.9211 0.1234 0.041 Uiso calc R 1 . .
    H H2B 0.1418 0.9894 0.1588 0.041 Uiso calc R 1 . .
    C C3 0.1869(5) 0.8673(3) 0.2486(3) 0.0366(11) Uani d . 1 . .
    H H3A 0.0966 0.8681 0.2794 0.044 Uiso calc R 1 . .
    H H3B 0.2511 0.9077 0.2874 0.044 Uiso calc R 1 . .
    C C4 0.2389(4) 0.7525(3) 0.2400(3) 0.0296(10) Uani d . 1 . .
    H H4A 0.2430 0.7215 0.3029 0.036 Uiso calc R 1 . .
    H H4B 0.3327 0.7531 0.2145 0.036 Uiso calc R 1 . .
    C C4A 0.1464(4) 0.6828(3) 0.1762(3) 0.0217(9) Uani d . 1 . .
    C C4B 0.2182(4) 0.5776(3) 0.1555(3) 0.0202(9) Uani d . 1 . .
    C C5 0.3090(4) 0.5314(3) 0.2203(3) 0.0252(9) Uani d . 1 . .
    H H5 0.3286 0.5661 0.2768 0.030 Uiso calc R 1 . .
    C C6 0.3699(4) 0.4356(3) 0.2023(3) 0.0255(9) Uani d . 1 . .
    C C7 0.3444(4) 0.3792(3) 0.1186(3) 0.0296(10) Uani d . 1 . .
    C C8 0.2533(4) 0.4252(3) 0.0564(3) 0.0244(10) Uani d . 1 . .
    H H8 0.2335 0.3898 0.0002 0.029 Uiso calc R 1 . .
    C C8A 0.1892(4) 0.5211(3) 0.0724(3) 0.0219(9) Uani d . 1 . .
    C C9 0.0961(4) 0.5626(3) 0.0010(3) 0.0220(9) Uani d . 1 . .
    C C10 0.0395(4) 0.6713(3) 0.0137(3) 0.0307(10) Uani d . 1 . .
    H H10A -0.0545 0.6663 0.0384 0.037 Uiso calc R 1 . .
    H H10B 0.0344 0.7054 -0.0479 0.037 Uiso calc R 1 . .
    C C10A 0.1257(4) 0.7408(3) 0.0804(3) 0.0227(9) Uani d . 1 . .
    H H10C 0.2186 0.7426 0.0518 0.027 Uiso calc R 1 . .
    C C11 0.0945(5) 0.9073(3) -0.0143(3) 0.0455(13) Uani d . 1 . .
    H H11A 0.0847 0.9826 -0.0099 0.068 Uiso calc R 1 . .
    H H11B 0.0239 0.8795 -0.0556 0.068 Uiso calc R 1 . .
    H H11C 0.1847 0.8905 -0.0393 0.068 Uiso calc R 1 . .
    C C12 -0.0741(4) 0.8754(3) 0.1138(3) 0.0397(12) Uani d . 1 . .
    H H12A -0.1013 0.9468 0.1006 0.060 Uiso calc R 1 . .
    H H12B -0.0836 0.8618 0.1805 0.060 Uiso calc R 1 . .
    H H12C -0.1328 0.8278 0.0790 0.060 Uiso calc R 1 . .
    C C13 0.0112(4) 0.6551(3) 0.2292(3) 0.0333(11) Uani d . 1 . .
    H H13A -0.0494 0.6162 0.1879 0.050 Uiso calc R 1 . .
    H H13B -0.0343 0.7190 0.2490 0.050 Uiso calc R 1 . .
    H H13C 0.0328 0.6130 0.2839 0.050 Uiso calc R 1 . .
    C C14 0.4133(5) 0.2730(3) 0.1025(3) 0.0322(11) Uani d . 1 . .
    H H14 0.5100 0.2792 0.1240 0.039 Uiso calc R 1 . .
    C C15 0.4171(6) 0.2384(4) 0.0019(4) 0.0672(18) Uani d . 1 . .
    H H15A 0.3239 0.2261 -0.0201 0.101 Uiso calc R 1 . .
    H H15B 0.4701 0.1743 -0.0032 0.101 Uiso calc R 1 . .
    H H15C 0.4598 0.2923 -0.0362 0.101 Uiso calc R 1 . .
    C C16 0.3443(6) 0.1868(4) 0.1627(4) 0.0614(16) Uani d . 1 . .
    H H16A 0.2516 0.1744 0.1399 0.092 Uiso calc R 1 . .
    H H16B 0.3406 0.2093 0.2277 0.092 Uiso calc R 1 . .
    H H16C 0.3976 0.1229 0.1582 0.092 Uiso calc R 1 . .
    O O6 0.4598(3) 0.3917(2) 0.2654(2) 0.0353(8) Uani d . 1 . .
    H H6 0.4641 0.4287 0.3131 0.053 Uiso calc R 1 . .
    O O9 0.0639(3) 0.5113(2) -0.06942(18) 0.0304(7) Uani d . 1 . .
loop_
    _atom_site_aniso_label
    _atom_site_aniso_U_11
    _atom_site_aniso_U_22
    _atom_site_aniso_U_33
    _atom_site_aniso_U_12
    _atom_site_aniso_U_13
    _atom_site_aniso_U_23
    C1 0.033(2) 0.018(2) 0.036(2) 0.0086(18) -0.001(2) 0.0033(19)
    C2 0.033(2) 0.021(2) 0.048(3) 0.0042(19) 0.000(2) -0.002(2)
    C3 0.032(2) 0.029(2) 0.048(3) 0.001(2) -0.008(2) -0.014(2)
    C4 0.032(2) 0.027(2) 0.029(2) 0.0046(19) -0.0046(19) -0.0085(19)
    C4A 0.022(2) 0.021(2) 0.022(2) -0.0028(16) -0.0010(18) 0.0000(17)
    C4B 0.0183(18) 0.0196(19) 0.023(2) -0.0009(16) 0.0041(18) 0.0026(17)
    C5 0.028(2) 0.025(2) 0.023(2) -0.0008(18) 0.000(2) -0.0038(18)
    C6 0.029(2) 0.028(2) 0.019(2) 0.0069(19) 0.0023(18) 0.0033(19)
    C7 0.032(3) 0.025(2) 0.032(2) 0.0043(19) 0.007(2) 0.002(2)
    C8 0.028(2) 0.023(2) 0.022(2) 0.0025(19) -0.0002(18) 0.0010(18)
    C8A 0.026(2) 0.0196(19) 0.020(2) -0.0039(17) -0.0026(19) 0.0021(18)
    C9 0.024(2) 0.021(2) 0.020(2) -0.0005(17) 0.0018(18) 0.0018(18)
    C10 0.033(2) 0.032(2) 0.027(2) 0.0024(19) -0.006(2) -0.0011(19)
    C10A 0.021(2) 0.024(2) 0.023(2) 0.0048(16) -0.0008(18) -0.0035(18)
    C11 0.059(3) 0.029(3) 0.049(3) 0.008(2) 0.001(3) 0.011(2)
    C12 0.035(3) 0.035(3) 0.048(3) 0.013(2) -0.009(2) -0.010(2)
    C13 0.030(2) 0.033(2) 0.037(3) 0.0033(19) 0.003(2) 0.003(2)
    C14 0.036(3) 0.025(2) 0.035(2) 0.010(2) -0.002(2) 0.0025(18)
    C15 0.093(5) 0.065(4) 0.044(3) 0.045(4) 0.001(3) -0.011(3)
    C16 0.067(4) 0.036(3) 0.080(4) 0.006(3) 0.017(3) 0.006(3)
    O6 0.0436(18) 0.0353(17) 0.0271(17) 0.0196(15) -0.0073(15) -0.0031(14)
    O9 0.0393(17) 0.0288(15) 0.0231(15) 0.0002(14) -0.0061(14) -0.0076(13)
_geom_special_details
;
All e.s.d.'s (except the e.s.d. in the dihedral angle between two l.s. planes)
are estimated using the full covariance matrix. The cell e.s.d.'s are taken
into account individually in the estimation of e.s.d.'s in distances, angles
and torsion angles; correlations between e.s.d.'s in cell parameters are only
used when they are defined by crystal symmetry. An approximate (isotropic)
treatment of cell e.s.d.'s is used for estimating e.s.d.'s involving l.s.
planes.
;
loop_
    _geom_bond_atom_site_label_1
    _geom_bond_atom_site_label_2
    _geom_bond_site_symmetry_2
    _geom_bond_distance
    _geom_bond_publ_flag
    C1 C11 . 1.521(6) ?
    C1 C2 . 1.524(6) ?
    C1 C12 . 1.543(6) ?
    C1 C10A . 1.561(5) ?
    C2 C3 . 1.514(6) ?
    C2 H2A . 0.9700 ?
    C2 H2B . 0.9700 ?
    C3 C4 . 1.542(5) ?
    C3 H3A . 0.9700 ?
    C3 H3B . 0.9700 ?
    C4 C4A . 1.542(5) ?
    C4 H4A . 0.9700 ?
    C4 H4B . 0.9700 ?
    C4A C4B . 1.528(5) ?
    C4A C13 . 1.539(5) ?
    C4A C10A . 1.550(5) ?
    C4B C5 . 1.391(5) ?
    C4B C8A . 1.401(5) ?
    C5 C6 . 1.370(5) ?
    C5 H5 . 0.9300 ?
    C6 O6 . 1.359(4) ?
    C6 C7 . 1.401(5) ?
    C7 C8 . 1.369(5) ?
    C7 C14 . 1.517(5) ?
    C8 C8A . 1.380(5) ?
    C8 H8 . 0.9300 ?
    C8A C9 . 1.445(5) ?
    C9 O9 . 1.226(4) ?
    C9 C10 . 1.491(5) ?
    C10 C10A . 1.530(5) ?
    C10 H10A . 0.9700 ?
    C10 H10B . 0.9700 ?
    C10A H10C . 0.9800 ?
    C11 H11A . 0.9600 ?
    C11 H11B . 0.9600 ?
    C11 H11C . 0.9600 ?
    C12 H12A . 0.9600 ?
    C12 H12B . 0.9600 ?
    C12 H12C . 0.9600 ?
    C13 H13A . 0.9600 ?
    C13 H13B . 0.9600 ?
    C13 H13C . 0.9600 ?
    C14 C15 . 1.485(6) ?
    C14 C16 . 1.532(6) ?
    C14 H14 . 0.9800 ?
    C15 H15A . 0.9600 ?
    C15 H15B . 0.9600 ?
    C15 H15C . 0.9600 ?
    C16 H16A . 0.9600 ?
    C16 H16B . 0.9600 ?
    C16 H16C . 0.9600 ?
    O6 H6 . 0.8200 ?
loop_
    _geom_angle_atom_site_label_1
    _geom_angle_atom_site_label_2
    _geom_angle_atom_site_label_3
    _geom_angle_site_symmetry_1
    _geom_angle_site_symmetry_3
    _geom_angle
    _geom_angle_publ_flag
    C11 C1 C2 . . 108.1(4) ?
    C11 C1 C12 . . 106.7(4) ?
    C2 C1 C12 . . 110.0(3) ?
    C11 C1 C10A . . 109.3(3) ?
    C2 C1 C10A . . 108.2(3) ?
    C12 C1 C10A . . 114.4(3) ?
    C3 C2 C1 . . 113.9(3) ?
    C3 C2 H2A . . 108.8 ?
    C1 C2 H2A . . 108.8 ?
    C3 C2 H2B . . 108.8 ?
    C1 C2 H2B . . 108.8 ?
    H2A C2 H2B . . 107.7 ?
    C2 C3 C4 . . 110.4(3) ?
    C2 C3 H3A . . 109.6 ?
    C4 C3 H3A . . 109.6 ?
    C2 C3 H3B . . 109.6 ?
    C4 C3 H3B . . 109.6 ?
    H3A C3 H3B . . 108.1 ?
    C3 C4 C4A . . 113.5(3) ?
    C3 C4 H4A . . 108.9 ?
    C4A C4 H4A . . 108.9 ?
    C3 C4 H4B . . 108.9 ?
    C4A C4 H4B . . 108.9 ?
    H4A C4 H4B . . 107.7 ?
    C4B C4A C13 . . 106.0(3) ?
    C4B C4A C4 . . 110.5(3) ?
    C13 C4A C4 . . 109.5(3) ?
    C4B C4A C10A . . 107.8(3) ?
    C13 C4A C10A . . 115.0(3) ?
    C4 C4A C10A . . 108.1(3) ?
    C5 C4B C8A . . 117.3(3) ?
    C5 C4B C4A . . 121.6(3) ?
    C8A C4B C4A . . 121.0(3) ?
    C6 C5 C4B . . 121.3(4) ?
    C6 C5 H5 . . 119.4 ?
    C4B C5 H5 . . 119.4 ?
    O6 C6 C5 . . 120.9(4) ?
    O6 C6 C7 . . 117.0(3) ?
    C5 C6 C7 . . 122.2(4) ?
    C8 C7 C6 . . 115.8(3) ?
    C8 C7 C14 . . 124.1(4) ?
    C6 C7 C14 . . 120.1(4) ?
    C7 C8 C8A . . 123.7(4) ?
    C7 C8 H8 . . 118.2 ?
    C8A C8 H8 . . 118.2 ?
    C8 C8A C4B . . 119.8(4) ?
    C8 C8A C9 . . 118.9(3) ?
    C4B C8A C9 . . 121.3(3) ?
    O9 C9 C8A . . 121.7(3) ?
    O9 C9 C10 . . 119.6(4) ?
    C8A C9 C10 . . 118.6(3) ?
    C9 C10 C10A . . 114.0(3) ?
    C9 C10 H10A . . 108.7 ?
    C10A C10 H10A . . 108.7 ?
    C9 C10 H10B . . 108.7 ?
    C10A C10 H10B . . 108.7 ?
    H10A C10 H10B . . 107.6 ?
    C10 C10A C4A . . 109.4(3) ?
    C10 C10A C1 . . 114.4(3) ?
    C4A C10A C1 . . 117.6(3) ?
    C10 C10A H10C . . 104.6 ?
    C4A C10A H10C . . 104.6 ?
    C1 C10A H10C . . 104.6 ?
    C1 C11 H11A . . 109.5 ?
    C1 C11 H11B . . 109.5 ?
    H11A C11 H11B . . 109.5 ?
    C1 C11 H11C . . 109.5 ?
    H11A C11 H11C . . 109.5 ?
    H11B C11 H11C . . 109.5 ?
    C1 C12 H12A . . 109.5 ?
    C1 C12 H12B . . 109.5 ?
    H12A C12 H12B . . 109.5 ?
    C1 C12 H12C . . 109.5 ?
    H12A C12 H12C . . 109.5 ?
    H12B C12 H12C . . 109.5 ?
    C4A C13 H13A . . 109.5 ?
    C4A C13 H13B . . 109.5 ?
    H13A C13 H13B . . 109.5 ?
    C4A C13 H13C . . 109.5 ?
    H13A C13 H13C . . 109.5 ?
    H13B C13 H13C . . 109.5 ?
    C15 C14 C7 . . 114.6(4) ?
    C15 C14 C16 . . 109.2(4) ?
    C7 C14 C16 . . 111.0(4) ?
    C15 C14 H14 . . 107.2 ?
    C7 C14 H14 . . 107.2 ?
    C16 C14 H14 . . 107.2 ?
    C14 C15 H15A . . 109.5 ?
    C14 C15 H15B . . 109.5 ?
    H15A C15 H15B . . 109.5 ?
    C14 C15 H15C . . 109.5 ?
    H15A C15 H15C . . 109.5 ?
    H15B C15 H15C . . 109.5 ?
    C14 C16 H16A . . 109.5 ?
    C14 C16 H16B . . 109.5 ?
    H16A C16 H16B . . 109.5 ?
    C14 C16 H16C . . 109.5 ?
    H16A C16 H16C . . 109.5 ?
    H16B C16 H16C . . 109.5 ?
    C6 O6 H6 . . 109.5 ?
loop_
    _geom_hbond_atom_site_label_D
    _geom_hbond_atom_site_label_H
    _geom_hbond_atom_site_label_A
    _geom_hbond_site_symmetry_A
    _geom_hbond_distance_DH
    _geom_hbond_distance_HA
    _geom_hbond_distance_DA
    _geom_hbond_angle_DHA
    O6 H6 O9 2_565 0.82 1.84 2.642(4) 164.8
data_global
_journal_date_recd_electronic     2008-03-12
_journal_date_accepted     2008-03-21
_journal_name_full     'Acta Crystallographica, Section E'
_journal_year     2008
_journal_volume     64
_journal_issue      4
_journal_page_first     o762
_journal_page_last     o762
_journal_paper_category     QO
_journal_coeditor_code     PK2088
_publ_contact_author_name     'Daran, Jean-Claude'
_publ_contact_author_address
;
Laboratoire de Chimie de Coordination, UPR8241
205 route de Narbonne
31077 Toulouse c\'edex
France
;
_publ_contact_author_email     daran@lcc-toulouse.fr
_publ_contact_author_fax     ' 33 (0)5 61 55 30 03'
_publ_contact_author_phone     ' 33 (0)5 61 33 31 74'
_publ_section_title
;\
6-Hydroxy-7-isopropyl-1,1,4a-trimethyl-2,3,4,4a,10,10a-hexahydrophenanthren-\
9(1H)-one
;
loop_
    _publ_author_name
    _publ_author_address
    'Rajouani, Nezha'
;
Laboratoire de Chimie Biomol\'eculaire, Substances Naturelles et R\'eactivit\'e
Universit\'e Cadi Ayyad
Facult\'e des Sciences Semlalia
BP 2390 Marrakech
Morocco
;
    'Ait Itto, My Youssef'
;
Laboratoire de Chimie Biomol\'eculaire, Substances Naturelles et R\'eactivit\'e
Universit\'e Cadi Ayyad
Facult\'e des Sciences Semlalia
BP 2390 Marrakech
Morocco
;
    'Benharref, Ahmed'
;
Laboratoire de Chimie Biomol\'eculaire, Substances Naturelles et R\'eactivit\'e
Universit\'e Cadi Ayyad
Facult\'e des Sciences Semlalia
BP 2390 Marrakech
Morocco
;
    'Auhmani, Aziz'
;
Laboratoire de Chimie Biomol\'eculaire, Substances Naturelles et R\'eactivit\'e
Universit\'e Cadi Ayyad
Facult\'e des Sciences Semlalia
BP 2390 Marrakech
Morocco
;
    'Daran, Jean-Claude'
;
Laboratoire de Chimie de Coordination
UPR-CNRS 8241
205 route de Narbonne
31077 Toulouse c\'edex
France
;
