# Supplementary material for: 6-Hydr­oxy-7-isopropyl-1,1,4a-trimethyl-2,3,4,4a,10,10a-hexa­hydro­phenanthren-9(1H)-one
Source: Acta Crystallogr Sect E Struct Rep Online. 2008 Mar 29;64(Pt 4):o762. doi: 10.1107/S1600536808007769 (PMC2960938; doi:10.1107/S1600536808007769)
Supplement: Supplementary file 2 [file e-64-0o762-Isup2.hkl]

#
# h,k,l, Fc-squared, Fo-squared, sigma(Fo-squared) and status flag
#
data_I
_shelx_title ' C6 in P2(1)2(1)2(1)'
_shelx_refln_list_code          4
_shelx_F_calc_maximum      169.25
_exptl_crystal_F_000       656.00
_reflns_d_resolution_high  0.8000
 
loop_
 _symmetry_equiv_pos_as_xyz
 'x, y, z'
 '-x+1/2, -y, z+1/2'
 'x+1/2, -y+1/2, -z'
 '-x, y+1/2, -z+1/2'
 
_cell_length_a     9.6060
_cell_length_b    12.6617
_cell_length_c    14.0920
_cell_angle_alpha  90.000
_cell_angle_beta   90.000
_cell_angle_gamma  90.000
 
_shelx_F_squared_multiplier     1.000
 
loop_
 _refln_index_h
 _refln_index_k
 _refln_index_l
 _refln_F_squared_calc
 _refln_F_squared_meas
 _refln_F_squared_sigma
 _refln_observed_status
   2   0   0       74.08       62.26      5.08 o
   4   0   0      536.82      605.98     14.30 o
   6   0   0      264.58      328.88     31.15 o
   8   0   0      151.25      153.22     19.96 o
  10   0   0       10.83       -1.04     17.44 o
  12   0   0       25.47       42.91     51.51 o
   1   1   0     8420.10        1.22      2.16 o
   2   1   0    28645.33    26025.38    157.51 o
   3   1   0      670.80      692.40     11.33 o
   4   1   0       55.32       42.97      5.50 o
   5   1   0      975.24      894.38     13.78 o
   6   1   0       29.66       24.11      8.70 o
   7   1   0       53.03       56.21     11.27 o
   8   1   0       34.89       25.74     13.81 o
   9   1   0       42.24       33.99     16.42 o
  10   1   0       45.97       42.38     19.08 o
  11   1   0        3.42        3.96     23.86 o
   0   2   0       31.85       -0.59      2.09 o
   1   2   0     1338.05     1395.10     12.44 o
   2   2   0      885.54      944.26     13.23 o
   3   2   0     2063.46     2006.63     19.64 o
   4   2   0       37.83       32.59      6.15 o
   5   2   0      306.48      322.20      9.18 o
   6   2   0        0.00       -2.28      3.65 o
   7   2   0      314.08      333.19     18.49 o
   8   2   0      370.02      418.32     11.58 o
   9   2   0       57.42       49.26     16.49 o
  10   2   0       74.02       69.57     21.83 o
  11   2   0      282.61      275.45     25.68 o
   1   3   0     2504.66     2428.04     14.83 o
   2   3   0     1239.96     1180.50     12.43 o
   3   3   0      158.41      168.74      4.59 o
   4   3   0       71.34       72.61      4.58 o
   5   3   0        7.15        1.15      3.15 o
   6   3   0      173.94      178.38      8.00 o
   7   3   0        0.11        0.01      3.54 o
   8   3   0       25.19       34.66     12.12 o
   9   3   0      518.00      553.77     22.38 o
  10   3   0        0.19        3.93      8.66 o
  11   3   0        1.77        5.24     24.00 o
   0   4   0      985.17      986.21     22.66 o
   1   4   0       12.61       24.36      5.03 o
   2   4   0      851.20      764.25     10.43 o
   3   4   0      275.34      315.25      5.69 o
   4   4   0      105.76      101.27      5.57 o
   5   4   0      100.79      114.56      6.04 o
   6   4   0      171.46      149.86      8.69 o
   7   4   0       91.48      114.16     10.13 o
   8   4   0       21.56       23.70     10.91 o
   9   4   0       81.41       72.05     15.70 o
  10   4   0       15.07       13.13     36.55 o
  11   4   0       10.09       12.62     29.90 o
   1   5   0      109.48       86.73      5.98 o
   2   5   0      756.12      752.45     11.51 o
   3   5   0      261.75      319.27      7.40 o
   4   5   0      187.87      200.01      5.57 o
   5   5   0       34.16       46.30      6.91 o
   6   5   0      211.97      253.63      7.78 o
   7   5   0      104.50      110.81     10.99 o
   8   5   0      584.61      622.53     22.53 o
   9   5   0      228.33      250.30     17.11 o
  10   5   0       43.50       19.14     44.24 o
  11   5   0        2.83      -16.05     20.86 o
   0   6   0     1570.61     1491.97     23.35 o
   1   6   0      987.85     1197.63     24.18 o
   2   6   0     1255.34     1492.37     15.17 o
   3   6   0       55.77       39.10      7.01 o
   4   6   0        0.56        0.14      2.91 o
   5   6   0      514.50      509.74      8.89 o
   6   6   0      610.81      635.01     11.38 o
   7   6   0      317.01      322.84     12.85 o
   8   6   0      362.96      361.00     22.00 o
   9   6   0       19.70        5.13     12.75 o
  10   6   0        0.79        0.81      6.31 o
  11   6   0       18.70       -1.89     22.44 o
   1   7   0      183.00      216.02      7.66 o
   2   7   0      149.86      190.15      8.12 o
   3   7   0       50.30       31.32      7.98 o
   4   7   0       30.59       26.93      8.86 o
   5   7   0       11.75        8.36      6.91 o
   6   7   0        5.74        0.08      8.95 o
   7   7   0      454.03      436.68     14.25 o
   8   7   0       68.23       64.13     18.64 o
   9   7   0        3.55        0.57     12.54 o
  10   7   0        4.53        0.03     14.28 o
   0   8   0      517.97      548.03     11.83 o
   1   8   0        0.35       -1.76      4.98 o
   2   8   0      315.55      323.52      9.16 o
   3   8   0       11.90       11.89      9.11 o
   4   8   0        2.85       -2.26      3.79 o
   5   8   0        1.57       10.09      8.87 o
   6   8   0      134.51      159.50     14.92 o
   7   8   0       56.88       58.08     17.29 o
   8   8   0      245.12      243.01     18.71 o
   9   8   0       17.85        8.87     19.64 o
  10   8   0        1.25        8.69     39.06 o
   1   9   0       17.21       33.13      6.94 o
   2   9   0       10.75       14.94     11.88 o
   3   9   0       81.42       58.36     10.81 o
   4   9   0      126.97      122.36     10.90 o
   5   9   0       56.12       49.15     15.14 o
   6   9   0        7.44        2.17      8.01 o
   7   9   0       88.01       86.07     19.35 o
   8   9   0        8.09        6.48      8.20 o
   9   9   0       30.19       15.83     20.25 o
   0  10   0       29.81       20.16     11.02 o
   1  10   0        8.81       17.10      9.64 o
   2  10   0       15.55        0.47     21.12 o
   3  10   0        0.46        0.09      2.68 o
   4  10   0        0.26       -0.40      1.43 o
   5  10   0        3.33       -1.98      4.75 o
   6  10   0       52.68       61.55     18.01 o
   7  10   0       22.97       42.60     23.07 o
   8  10   0       68.44       63.87     22.87 o
   9  10   0       80.60       89.67     27.71 o
   1  11   0        2.49        8.70     12.34 o
   2  11   0       77.11       40.33     12.75 o
   3  11   0       45.45       29.42     14.15 o
   4  11   0        0.26        1.74     10.77 o
   5  11   0      166.18      210.90     17.38 o
   6  11   0        1.20       -2.65     10.26 o
   7  11   0       26.78       22.50     26.77 o
   8  11   0       92.65      112.27     26.94 o
   0  12   0      362.20      375.74     23.89 o
   1  12   0        0.08        7.18     10.33 o
   2  12   0       20.73       28.06     16.93 o
   3  12   0       19.77       36.99     17.14 o
   4  12   0       99.88       91.99     20.36 o
   5  12   0       38.64       36.58     20.10 o
   6  12   0       17.67       24.84     25.12 o
   7  12   0       11.18       17.57     36.70 o
   1  13   0        1.19        5.19      9.60 o
   2  13   0       38.21       50.61     23.81 o
   3  13   0       13.28       23.29     23.00 o
   4  13   0        8.34       22.42     26.24 o
   5  13   0       43.45       41.09     23.96 o
   6  13   0       39.33       45.14     28.53 o
   0  14   0        1.66       -3.69     12.94 o
   1  14   0       48.34       63.80     25.80 o
   2  14   0        0.26        0.66     36.65 o
   3  14   0       35.48       33.94     26.94 o
   4  14   0        0.96        2.73      9.99 o
   5  14   0       37.20       31.34     34.75 o
   1  15   0        0.18       16.90     39.99 o
   2  15   0        0.18      -14.29     34.67 o
   3  15   0        0.26        0.91     41.21 o
   2   0   1     2609.17     2706.41     15.34 o
   3   0   1      100.49      124.56      6.53 o
   4   0   1      179.16      192.12      8.26 o
   5   0   1      336.20      369.04     11.97 o
   6   0   1      264.69      295.56     10.69 o
   7   0   1       28.83       43.75     10.64 o
   8   0   1       19.46        9.56     12.85 o
   9   0   1       94.34       95.49     16.15 o
  10   0   1        9.23        1.11     21.28 o
  11   0   1        8.82       16.34     38.53 o
   1   1   1     1609.91      794.04    460.84 o
   2   1   1     3086.75     3067.77     14.73 o
   3   1   1     2539.93     2568.27     15.80 o
   4   1   1       49.41       83.17      4.32 o
   5   1   1      137.45      141.77      7.69 o
   6   1   1       58.94       47.33      5.77 o
   7   1   1       97.76      108.11      6.87 o
   8   1   1       98.45      101.00      8.33 o
   9   1   1        5.66       -2.01      4.33 o
  10   1   1       39.17       27.29     16.47 o
  11   1   1       11.12       11.98     13.64 o
   0   2   1     2556.23     2240.65     60.98 o
   1   2   1     1236.13     1224.55      7.37 o
   2   2   1     3257.64     3129.59     11.42 o
   3   2   1      272.76      242.35      4.10 o
   4   2   1      583.65      539.04      6.44 o
   5   2   1       29.23       32.35      4.90 o
   6   2   1      291.19      280.92      7.20 o
   7   2   1       79.89       67.89      7.50 o
   8   2   1      325.69      329.40      8.90 o
   9   2   1        8.18        0.94      3.03 o
  10   2   1      210.96      216.29     14.75 o
  11   2   1       84.86       88.60     19.30 o
   0   3   1     6264.81     6106.18     41.02 o
   1   3   1      511.05      619.31      5.83 o
   2   3   1     2291.96     2229.47     12.45 o
   3   3   1      772.40      772.81      8.23 o
   4   3   1      287.06      248.21      4.45 o
   5   3   1      351.55      340.38      6.16 o
   6   3   1      416.04      444.57      7.44 o
   7   3   1      546.43      554.25     10.34 o
   8   3   1      497.08      513.07     12.22 o
   9   3   1      503.62      500.16     14.70 o
  10   3   1      245.23      264.11     15.11 o
  11   3   1       97.50       93.91     22.43 o
   0   4   1     2753.02     2479.97     34.74 o
   1   4   1     1223.89     1234.61      8.06 o
   2   4   1      293.67      310.78      4.19 o
   3   4   1       55.55       59.64      2.86 o
   4   4   1      258.63      284.14      4.42 o
   5   4   1       75.51       55.17      4.74 o
   6   4   1      245.72      236.30      5.92 o
   7   4   1      139.10      138.12      7.29 o
   8   4   1      268.78      298.52      9.04 o
   9   4   1      290.93      295.99     12.10 o
  10   4   1      127.87      123.77     18.31 o
  11   4   1      160.51      176.61     22.79 o
   0   5   1        3.76        5.02      3.99 o
   1   5   1     3438.76     3544.08     17.99 o
   2   5   1     1794.61     2086.97     13.84 o
   3   5   1      968.51     1054.07      7.93 o
   4   5   1      432.04      421.66      4.92 o
   5   5   1       25.76       20.22      5.16 o
   6   5   1      229.42      245.65      5.81 o
   7   5   1        3.34        2.72      2.73 o
   8   5   1      425.82      472.78     10.47 o
   9   5   1      121.08      127.84     13.14 o
  10   5   1       43.20       27.16     22.50 o
  11   5   1        3.00        5.09     11.26 o
   0   6   1     2524.88     3065.38     43.31 o
   1   6   1     1370.91     1753.75     33.14 o
   2   6   1      291.02      351.94      6.04 o
   3   6   1      442.48      380.47      6.30 o
   4   6   1      497.94      513.00      6.36 o
   5   6   1      106.94       99.17      4.75 o
   6   6   1      319.35      322.68      7.30 o
   7   6   1      210.21      205.62      8.61 o
   8   6   1      265.79      253.19     11.47 o
   9   6   1       10.68       -0.01      3.84 o
  10   6   1       29.46       22.94     18.99 o
  11   6   1        6.97       -3.03     17.12 o
   0   7   1      351.12      439.65      9.39 o
   1   7   1        8.09        6.90      3.61 o
   2   7   1       62.93       81.64      5.87 o
   3   7   1      382.27      432.72      7.17 o
   4   7   1       58.36       66.33      6.57 o
   5   7   1       87.76       95.96      7.60 o
   6   7   1       45.46       38.46      8.07 o
   7   7   1      222.12      250.18      9.87 o
   8   7   1       74.97       66.93     12.08 o
   9   7   1       40.96       25.81     11.83 o
  10   7   1        5.15       -8.75     19.57 o
   0   8   1      632.02      559.80     16.76 o
   1   8   1      360.39      388.65      7.43 o
   2   8   1       36.05       37.94      6.63 o
   3   8   1       84.20       91.40      6.88 o
   4   8   1       90.55      122.84      6.77 o
   5   8   1       21.62       30.05      8.62 o
   6   8   1      203.26      174.09     10.31 o
   7   8   1       35.46       36.25     11.91 o
   8   8   1        2.40       -5.02      5.63 o
   9   8   1       39.37       34.45     16.40 o
  10   8   1        6.19       -0.75      8.33 o
   0   9   1      112.69      128.26      8.65 o
   1   9   1      321.09      353.83      8.09 o
   2   9   1      113.35       97.24      8.57 o
   3   9   1       46.73       58.00      7.33 o
   4   9   1       38.17       47.46      8.24 o
   5   9   1       11.00        4.99      6.89 o
   6   9   1       85.67      101.79     11.31 o
   7   9   1        1.67       -2.56      4.20 o
   8   9   1       51.07       51.53     14.85 o
   9   9   1        3.81        9.55     15.78 o
   0  10   1      330.54      365.83      9.94 o
   1  10   1      261.47      267.39      7.58 o
   2  10   1       73.44      100.24      7.79 o
   3  10   1      163.18      152.50      8.55 o
   4  10   1        6.28       10.67      8.59 o
   5  10   1       12.88        7.82      8.49 o
   6  10   1       60.59       45.83     12.10 o
   7  10   1        3.71        6.32      8.80 o
   8  10   1       13.17       12.40     12.94 o
   9  10   1        3.82       18.03     18.94 o
   0  11   1        1.51        0.92      9.87 o
   1  11   1      189.22      215.42      8.83 o
   2  11   1      175.05      153.86      9.47 o
   3  11   1       42.64       48.73     10.02 o
   4  11   1      146.56      150.79     12.00 o
   5  11   1      158.91      168.44     13.17 o
   6  11   1       16.15       17.78     15.99 o
   7  11   1       48.70       46.92     15.67 o
   8  11   1       33.63       43.73     18.66 o
   0  12   1      144.19      153.46     17.69 o
   1  12   1       89.51       67.25     12.34 o
   2  12   1      433.80      387.30     15.24 o
   3  12   1       61.93       60.95     12.64 o
   4  12   1      164.91      162.43     14.22 o
   5  12   1       99.66      112.80     15.31 o
   6  12   1        9.03       12.79     18.87 o
   7  12   1       68.48       74.67     21.61 o
   0  13   1      188.92      175.00     22.37 o
   1  13   1      115.74      127.02     15.01 o
   2  13   1       23.47       31.45     14.30 o
   3  13   1        7.07        1.62      5.36 o
   4  13   1        5.29        1.33      3.90 o
   5  13   1       23.47       18.29     17.92 o
   6  13   1      111.54      151.63     21.69 o
   0  14   1       61.36       18.64     20.07 o
   1  14   1       22.74       15.76     15.93 o
   2  14   1        7.89        0.71     16.23 o
   3  14   1       11.89        0.13     13.07 o
   4  14   1        5.10        0.90     11.22 o
   5  14   1       80.96       77.43     24.34 o
   0  15   1       42.84       42.19     34.60 o
   1  15   1       19.88       15.81     17.53 o
   2  15   1       14.74        5.29     10.88 o
   3  15   1        3.23       -4.70     19.57 o
   0   0   2       11.28        1.85      1.47 o
   1   0   2    19357.47    16075.51     89.72 o
   2   0   2     3319.48     3150.06     30.46 o
   3   0   2      744.66      842.40     12.41 o
   4   0   2      843.84      751.55      9.02 o
   5   0   2     1906.39     2139.32     40.56 o
   6   0   2     2270.73     2486.93     81.83 o
   7   0   2        0.83        0.36      1.67 o
   8   0   2       43.82       51.22     15.17 o
   9   0   2       38.37       39.89     16.71 o
  10   0   2        7.55        2.13     13.02 o
  11   0   2        0.55       -5.59     26.42 o
   0   1   2       61.45       56.46      5.39 o
   1   1   2     8877.29     8400.70     28.88 o
   2   1   2     3390.11     3375.05     21.21 o
   3   1   2     2776.77     2838.34     22.29 o
   4   1   2     1293.30     1323.01     13.85 o
   5   1   2      227.48      247.85      5.75 o
   6   1   2      231.94      260.24      9.88 o
   7   1   2       25.73       29.11      6.51 o
   8   1   2      276.70      306.20      9.63 o
   9   1   2       39.18       36.49     11.63 o
  10   1   2       26.19       37.80     14.01 o
  11   1   2       36.38       25.37     17.88 o
   0   2   2      100.61       98.69      4.87 o
   1   2   2     1468.58     1415.63     10.24 o
   2   2   2     1176.17     1177.57      7.70 o
   3   2   2     4499.51     4418.55     21.63 o
   4   2   2      207.48      219.74      5.57 o
   5   2   2       74.67       63.46      5.47 o
   6   2   2      185.13      166.88      6.04 o
   7   2   2      109.22      118.29      7.03 o
   8   2   2       22.28       21.48      8.86 o
   9   2   2       52.18       43.47     11.97 o
  10   2   2       53.79       42.25     14.39 o
  11   2   2       63.85       53.49     17.14 o
   0   3   2       35.02       26.36      4.20 o
   1   3   2       46.10       29.99      2.86 o
   2   3   2      690.33      667.64      6.54 o
   3   3   2     1171.98     1201.45      8.71 o
   4   3   2       86.56       81.45      4.64 o
   5   3   2      449.25      490.32      7.57 o
   6   3   2       74.99       68.86      6.57 o
   7   3   2       58.28       45.42      7.90 o
   8   3   2      215.64      204.66      9.25 o
   9   3   2       11.85        1.07      3.97 o
  10   3   2       90.39       93.28     14.87 o
  11   3   2       12.98        0.45      5.17 o
   0   4   2     2126.29     2078.24     53.50 o
   1   4   2       70.01       67.45      3.25 o
   2   4   2     1423.33     1504.00     11.36 o
   3   4   2      256.83      266.77      5.32 o
   4   4   2       97.93       98.30      4.29 o
   5   4   2       15.86       16.94      5.19 o
   6   4   2      134.45      143.70      6.68 o
   7   4   2       40.28       38.38      7.89 o
   8   4   2      131.02      138.39      8.85 o
   9   4   2       19.30       23.10     11.97 o
  10   4   2       38.49       32.88     11.81 o
  11   4   2      148.60      154.62     23.78 o
   0   5   2        0.00        2.33      2.14 o
   1   5   2      135.62      137.54      3.90 o
   2   5   2     1700.24     1891.38     16.20 o
   3   5   2     1469.02     1656.18     12.61 o
   4   5   2       58.57       63.59      4.09 o
   5   5   2      351.05      315.01      5.59 o
   6   5   2       31.25       41.23      6.34 o
   7   5   2       74.99       75.88      7.25 o
   8   5   2       70.52       65.44      9.96 o
   9   5   2      117.18      117.42     15.04 o
  10   5   2       84.07       72.46     16.84 o
  11   5   2       16.61       -3.24     15.18 o
   0   6   2        7.28        3.22      3.44 o
   1   6   2     1655.33     1907.84     16.66 o
   2   6   2       21.35       22.17      4.85 o
   3   6   2      198.92      190.02      4.77 o
   4   6   2      422.80      434.82      7.10 o
   5   6   2       56.00       55.54      6.85 o
   6   6   2        9.23        8.36      4.14 o
   7   6   2      244.37      229.55      8.67 o
   8   6   2      121.69      117.88     11.40 o
   9   6   2        5.08        9.96     11.55 o
  10   6   2       86.59      103.03     18.03 o
  11   6   2       13.59        1.97      5.27 o
   0   7   2      904.63      944.80     16.67 o
   1   7   2      109.98      110.62      4.90 o
   2   7   2      141.51      155.02      5.66 o
   3   7   2        4.30        0.26      2.14 o
   4   7   2       12.95       10.75      5.66 o
   5   7   2      144.04      141.82      8.41 o
   6   7   2     1668.03     1780.41     23.49 o
   7   7   2      116.15      107.80     10.71 o
   8   7   2        6.08        0.57     11.96 o
   9   7   2        3.89       -2.81      5.48 o
  10   7   2        2.70       -2.07      6.37 o
   0   8   2        0.95       -0.08      3.87 o
   1   8   2      498.63      461.55      9.97 o
   2   8   2      106.17       76.57      6.63 o
   3   8   2       45.10       56.47      7.36 o
   4   8   2      607.94      649.03     10.59 o
   5   8   2      121.54      136.04      9.93 o
   6   8   2       56.86       68.29      9.63 o
   7   8   2      116.82      106.97     12.20 o
   8   8   2      102.93       96.38     13.60 o
   9   8   2       18.28       11.39      8.01 o
  10   8   2        1.38        1.12      3.78 o
   0   9   2       18.03       18.47      9.22 o
   1   9   2       32.73       36.38      6.24 o
   2   9   2      230.79      246.27      7.91 o
   3   9   2      128.07      134.15      8.00 o
   4   9   2      106.53      102.43      9.95 o
   5   9   2      254.07      236.30     10.70 o
   6   9   2       18.71        2.36      3.85 o
   7   9   2        6.31        3.02      3.09 o
   8   9   2       19.41       10.77     14.42 o
   9   9   2        4.79        6.56     12.73 o
   0  10   2       11.87       17.68     10.91 o
   1  10   2        3.04       -1.33      6.01 o
   2  10   2      152.75      167.39      9.49 o
   3  10   2      429.87      443.79     10.72 o
   4  10   2       71.57       99.97     11.42 o
   5  10   2      198.03      204.36     11.43 o
   6  10   2       13.34        7.91     14.73 o
   7  10   2       27.45       32.76     15.84 o
   8  10   2       12.42       18.62     13.37 o
   9  10   2        3.61       10.52     13.86 o
   0  11   2       29.55       41.11     15.45 o
   1  11   2       49.19       47.52      9.95 o
   2  11   2        4.79        0.02      8.52 o
   3  11   2        1.12        4.46      4.91 o
   4  11   2      258.56      231.26     11.38 o
   5  11   2       30.84       51.61     13.49 o
   6  11   2       66.16       87.95     15.46 o
   7  11   2       12.53       19.61     17.51 o
   8  11   2        3.70        6.90     18.99 o
   0  12   2      112.29      120.27     18.17 o
   1  12   2       95.03       96.36     12.02 o
   2  12   2       48.10       59.10     12.27 o
   3  12   2       30.80       29.79     14.18 o
   4  12   2       28.85       28.21     12.56 o
   5  12   2       44.54       40.72     14.30 o
   6  12   2       17.85       13.96     14.84 o
   7  12   2        3.18       10.85     24.54 o
   0  13   2       18.51       28.24     21.07 o
   1  13   2       65.42       63.79     16.26 o
   2  13   2       49.30       65.64     16.54 o
   3  13   2       52.73       55.88     16.02 o
   4  13   2       25.03       20.62     15.48 o
   5  13   2       89.40       73.23     18.83 o
   6  13   2       99.35      124.43     20.59 o
   0  14   2       63.32       10.99     14.04 o
   1  14   2        2.22        5.58     17.76 o
   2  14   2       10.97       12.31      8.57 o
   3  14   2        8.80        0.79     10.70 o
   4  14   2        7.42      -11.25     19.96 o
   5  14   2      104.58      115.85     22.79 o
   0  15   2       60.73       53.01     29.16 o
   1  15   2       35.32       47.16     21.11 o
   2  15   2       76.45       77.59     24.76 o
   3  15   2        3.00        7.51      7.77 o
   1   0   3      174.07      139.53      4.26 o
   2   0   3     2883.83     2890.06     21.91 o
   3   0   3      652.74      675.77      7.52 o
   4   0   3      795.39      999.71     15.14 o
   5   0   3       19.93       24.50      5.30 o
   6   0   3      101.55      118.65     10.05 o
   7   0   3        1.90       -0.42     11.78 o
   8   0   3       16.97       17.13     13.46 o
   9   0   3        2.38       -2.04      3.41 o
  10   0   3       25.43       18.79     18.78 o
  11   0   3        6.45      -15.41     15.41 o
   0   1   3       20.97       35.31      3.10 o
   1   1   3     2226.96     2260.38      9.43 o
   2   1   3      809.95      854.70      6.50 o
   3   1   3      846.48      972.69      8.34 o
   4   1   3      949.47     1066.71     12.61 o
   5   1   3      106.64       91.80      5.48 o
   6   1   3      127.87      130.24      6.90 o
   7   1   3       10.54        2.88      6.35 o
   8   1   3        0.31        0.09      7.38 o
   9   1   3       63.55       66.23     11.71 o
  10   1   3        4.86        4.97     10.45 o
  11   1   3       89.96       95.66     18.34 o
   0   2   3      677.44      638.44     10.28 o
   1   2   3      567.03      475.74      4.80 o
   2   2   3      820.65      790.21      9.53 o
   3   2   3      400.57      445.74      5.30 o
   4   2   3      265.88      228.65      5.97 o
   5   2   3      870.64      985.12     11.43 o
   6   2   3      196.25      192.58      7.01 o
   7   2   3       46.64       50.18      8.07 o
   8   2   3       29.59       37.90      9.90 o
   9   2   3       10.81        6.26      4.73 o
  10   2   3        6.41       -0.85      9.87 o
  11   2   3       59.00       63.52     17.93 o
   0   3   3        0.81        0.53      1.40 o
   1   3   3      278.00      261.06      4.62 o
   2   3   3      867.90      883.29      9.32 o
   3   3   3      841.78      788.69      7.25 o
   4   3   3     2224.11     2247.17     15.12 o
   5   3   3      215.20      191.34      6.75 o
   6   3   3       86.28       81.52      7.50 o
   7   3   3       84.67       95.91      8.17 o
   8   3   3       64.63       57.62     11.79 o
   9   3   3        0.55       -5.28      8.12 o
  10   3   3        1.35       -3.83      4.92 o
  11   3   3        3.49       -2.67     14.57 o
   0   4   3      150.94      170.19      5.90 o
   1   4   3      820.25      774.72     15.06 o
   2   4   3      989.06     1062.98      8.70 o
   3   4   3     2854.99     3217.79     17.28 o
   4   4   3      285.87      297.47      5.66 o
   5   4   3     2217.68     2355.95     28.15 o
   6   4   3      101.53      102.89      7.48 o
   7   4   3      650.72      666.69     14.36 o
   8   4   3        6.20        7.61      8.32 o
   9   4   3       41.88       40.91     14.43 o
  10   4   3       22.90       25.67     15.70 o
  11   4   3       40.57       42.13     20.77 o
   0   5   3       79.87       76.32      6.05 o
   1   5   3       78.52       73.81      4.36 o
   2   5   3      736.23      729.17      7.70 o
   3   5   3      711.04      753.02      8.82 o
   4   5   3     1732.02     1798.40     13.08 o
   5   5   3     1013.13     1060.64     11.11 o
   6   5   3      151.56      132.54      7.74 o
   7   5   3      479.34      534.93      9.49 o
   8   5   3       59.59       52.29      9.91 o
   9   5   3       67.69       55.53     14.05 o
  10   5   3       22.86       22.88     16.51 o
  11   5   3       79.42       86.44     24.57 o
   0   6   3      116.25      125.67      7.22 o
   1   6   3      500.58      473.20      7.97 o
   2   6   3        0.33        5.23      3.33 o
   3   6   3      550.92      538.42      7.32 o
   4   6   3      205.16      192.19      4.59 o
   5   6   3      221.02      271.91      5.55 o
   6   6   3      653.97      609.81     10.00 o
   7   6   3      246.64      240.93      9.95 o
   8   6   3       63.96       67.13     11.03 o
   9   6   3       40.18       45.79     15.74 o
  10   6   3        1.27        0.64      3.45 o
   0   7   3      291.38      255.92     13.89 o
   1   7   3       74.17       69.20      5.66 o
   2   7   3      109.42       92.55      4.11 o
   3   7   3      217.35      206.50      5.73 o
   4   7   3      351.92      352.35      7.52 o
   5   7   3       80.27       89.70      8.10 o
   6   7   3       90.86       80.75     10.20 o
   7   7   3       86.27       83.08     11.96 o
   8   7   3       48.65       51.68     13.05 o
   9   7   3       19.28        5.56      7.39 o
  10   7   3       39.90       55.80     22.49 o
   0   8   3      195.78      193.51      9.35 o
   1   8   3       13.27        9.96      6.65 o
   2   8   3      361.27      411.64      7.63 o
   3   8   3       57.49       68.78      6.71 o
   4   8   3      195.41      164.68      8.83 o
   5   8   3      239.80      213.89      9.63 o
   6   8   3       22.81       28.04     11.53 o
   7   8   3       11.93        4.40      9.07 o
   8   8   3        8.29        5.68      9.62 o
   9   8   3        9.20       13.98     11.76 o
  10   8   3        3.20        3.18     20.87 o
   0   9   3        4.38        1.33      2.83 o
   1   9   3       65.57       74.75      8.83 o
   2   9   3      257.81      257.36      7.80 o
   3   9   3       87.79       65.14      9.29 o
   4   9   3       54.14       68.27      9.95 o
   5   9   3       39.49       48.88     10.92 o
   6   9   3      109.20       96.55     13.54 o
   7   9   3       81.77       84.41     12.74 o
   8   9   3        8.47       11.93     13.50 o
   9   9   3        7.29        4.11      4.81 o
   0  10   3       26.05       17.97     17.41 o
   1  10   3      123.60      124.16      9.30 o
   2  10   3      220.90      195.73      9.34 o
   3  10   3      143.25      153.46     10.97 o
   4  10   3      127.16      112.02     11.50 o
   5  10   3      285.58      253.58     11.51 o
   6  10   3       56.77       63.62     16.35 o
   7  10   3       38.75       36.92     17.15 o
   8  10   3       23.36       34.03     20.12 o
   9  10   3       22.80       24.51     21.35 o
   0  11   3        6.57       13.63     15.47 o
   1  11   3      124.44      123.43     12.29 o
   2  11   3      103.92       96.16     12.18 o
   3  11   3      408.52      399.98     12.07 o
   4  11   3      124.18      101.72     13.84 o
   5  11   3      164.30      161.15     16.17 o
   6  11   3        5.71       -0.34      5.60 o
   7  11   3        1.81        1.31      4.86 o
   8  11   3        2.73        0.54      3.65 o
   0  12   3       47.68       36.56     17.65 o
   1  12   3      139.11      145.63     15.58 o
   2  12   3       90.54       96.06     15.23 o
   3  12   3      240.37      263.55     14.16 o
   4  12   3      181.67      161.29     16.05 o
   5  12   3       70.30       84.21     15.89 o
   6  12   3       26.61        5.80      8.39 o
   7  12   3       94.69      118.25     18.66 o
   0  13   3       20.92       36.87     19.11 o
   1  13   3       37.19       34.93     17.94 o
   2  13   3       62.76       54.54     19.41 o
   3  13   3       20.52       30.80     12.90 o
   4  13   3      117.97      131.18     16.65 o
   5  13   3       89.61      129.37     19.04 o
   6  13   3      144.50      215.37     19.55 o
   0  14   3        1.34       -5.74     29.32 o
   1  14   3       32.36       10.10      7.23 o
   2  14   3       20.10        8.15      6.50 o
   3  14   3        6.63        8.48     24.71 o
   4  14   3       58.92       82.55     25.23 o
   5  14   3       33.22       61.70     24.10 o
   0  15   3       24.78       24.37     31.60 o
   1  15   3       28.73        3.60     27.03 o
   2  15   3       45.92       37.17     25.30 o
   3  15   3       34.97       36.65     22.10 o
   0   0   4     4045.55     3845.88     32.38 o
   1   0   4      669.44      580.75      7.87 o
   2   0   4     1277.58     1238.34     11.84 o
   3   0   4      192.82      193.39      6.60 o
   4   0   4     1432.47     1605.51     22.33 o
   5   0   4      424.47      457.29     20.89 o
   6   0   4       23.73       28.55     11.95 o
   7   0   4      105.65       98.38     16.49 o
   8   0   4       21.00       -0.83     16.92 o
   9   0   4        3.78        8.35     13.15 o
  10   0   4       20.46       15.87     21.39 o
  11   0   4        2.06       33.54     24.12 o
   0   1   4      134.94      159.65      4.47 o
   1   1   4       41.02       44.17      3.46 o
   2   1   4      778.58      739.60      7.27 o
   3   1   4      225.65      254.23      4.66 o
   4   1   4     1238.80     1249.00     12.27 o
   5   1   4      264.31      247.44      7.46 o
   6   1   4      498.54      553.17     14.64 o
   7   1   4      201.83      197.34     11.26 o
   8   1   4        3.18        2.62      8.56 o
   9   1   4       29.42       32.38      9.84 o
  10   1   4       17.89       16.06     14.21 o
  11   1   4       24.78       33.45     18.88 o
   0   2   4       39.96       51.96      3.83 o
   1   2   4     2240.26     2277.76     10.92 o
   2   2   4      101.75       89.64      3.21 o
   3   2   4     3995.71     4208.00     23.81 o
   4   2   4      923.85     1030.24      9.50 o
   5   2   4      124.82      155.16      5.89 o
   6   2   4      100.46       93.06      7.64 o
   7   2   4       23.44       26.57      9.96 o
   8   2   4       22.33       35.95     11.12 o
   9   2   4       46.64       48.77     11.38 o
  10   2   4       65.24       63.42     14.92 o
  11   2   4       11.73       16.73     21.75 o
   0   3   4      203.17      171.46      4.54 o
   1   3   4      753.07      850.51      8.07 o
   2   3   4      611.64      652.48      8.79 o
   3   3   4      320.04      339.62      5.00 o
   4   3   4     1621.48     1780.95     19.43 o
   5   3   4      571.81      606.01     12.29 o
   6   3   4      165.03      175.23      6.59 o
   7   3   4       69.46       65.75      9.23 o
   8   3   4       30.54       19.39     11.95 o
   9   3   4      159.77      167.94     13.12 o
  10   3   4        7.16        0.40      4.49 o
  11   3   4       19.45        5.05      8.49 o
   0   4   4        1.74       -0.12      3.71 o
   1   4   4       11.72       16.04      3.78 o
   2   4   4     1073.49     1153.37      8.12 o
   3   4   4      245.51      286.81      5.27 o
   4   4   4       82.98       67.06      5.06 o
   5   4   4      828.86      874.72     11.35 o
   6   4   4      105.94       97.62      9.62 o
   7   4   4       29.80       32.48      8.75 o
   8   4   4       24.79       20.00     10.15 o
   9   4   4        0.05       -2.81     12.50 o
  10   4   4       77.33       92.47     18.16 o
  11   4   4       66.98       71.34     24.40 o
   0   5   4      265.40      297.17      8.78 o
   1   5   4       37.03       24.43      5.74 o
   2   5   4      224.30      208.58      4.99 o
   3   5   4      241.24      243.38      5.59 o
   4   5   4       62.46       62.99      6.22 o
   5   5   4      127.87      120.20      6.65 o
   6   5   4      358.71      410.36      9.89 o
   7   5   4       99.40       81.85     12.33 o
   8   5   4       34.15       44.48     13.56 o
   9   5   4       14.02       13.43     15.40 o
  10   5   4       58.91       57.70     18.88 o
  11   5   4        9.56       12.80     22.03 o
   0   6   4      139.68      123.78      8.26 o
   1   6   4      375.25      329.71      6.40 o
   2   6   4        4.71        2.44      3.56 o
   3   6   4      508.11      506.89      7.83 o
   4   6   4      189.72      196.38      6.61 o
   5   6   4       38.04       34.16      8.29 o
   6   6   4      318.95      345.89     10.34 o
   7   6   4      139.85      142.99     10.85 o
   8   6   4       52.83       36.67     11.69 o
   9   6   4       97.66       98.92     15.60 o
  10   6   4       27.75       27.26     17.87 o
   0   7   4      580.92      596.28     12.75 o
   1   7   4      391.11      397.26      7.19 o
   2   7   4      191.57      173.45      6.04 o
   3   7   4       12.10        9.92      4.77 o
   4   7   4       15.74       25.45      6.67 o
   5   7   4      415.05      415.03      8.27 o
   6   7   4      334.17      301.90     10.94 o
   7   7   4      159.71      179.26     12.86 o
   8   7   4       17.20       28.40     14.38 o
   9   7   4        6.33        6.48     12.48 o
  10   7   4       26.70       37.59     20.45 o
   0   8   4        0.05        4.66      6.21 o
   1   8   4      503.55      486.73     14.94 o
   2   8   4      494.43      493.40      8.77 o
   3   8   4      140.68      135.23      8.48 o
   4   8   4      784.56      775.51     13.53 o
   5   8   4      736.76      776.39     11.08 o
   6   8   4       61.89       39.99     11.77 o
   7   8   4        4.55        4.34     14.13 o
   8   8   4       12.11        6.38     14.76 o
   9   8   4       86.18       97.70     20.09 o
   0   9   4      189.80      225.61     11.36 o
   1   9   4      644.71      658.07     18.12 o
   2   9   4       23.25       12.96      5.99 o
   3   9   4     1248.14     1253.79     15.61 o
   4   9   4      175.84      150.56     10.77 o
   5   9   4        8.22        7.86      6.54 o
   6   9   4      113.37       99.81     13.29 o
   7   9   4       20.37       26.09     14.26 o
   8   9   4       22.34       34.62     17.53 o
   9   9   4       24.62       31.90     21.02 o
   0  10   4      168.56      150.47     17.21 o
   1  10   4      290.30      307.26     10.32 o
   2  10   4      233.26      291.57     10.91 o
   3  10   4      386.09      401.83     11.17 o
   4  10   4      160.24      141.17     12.45 o
   5  10   4       22.12       21.72     12.53 o
   6  10   4       14.19       32.30     13.43 o
   7  10   4       28.36       24.04     16.87 o
   8  10   4        0.98        4.12     16.52 o
   0  11   4        2.41       -0.10      3.37 o
   1  11   4       59.19       81.03     11.94 o
   2  11   4       41.75       40.69     12.60 o
   3  11   4       64.55       58.79     13.54 o
   4  11   4       12.21       18.21     12.03 o
   5  11   4      140.10      123.11     14.65 o
   6  11   4       11.36        9.47     20.24 o
   7  11   4       44.40       58.68     15.59 o
   8  11   4        6.53        5.20     12.41 o
   0  12   4       50.61       39.98     23.60 o
   1  12   4       12.53        4.69     15.27 o
   2  12   4      164.38      154.92     16.49 o
   3  12   4       29.37       13.35     15.08 o
   4  12   4       30.67       32.05     15.87 o
   5  12   4        9.93       10.57      9.80 o
   6  12   4       92.88       88.83     16.01 o
   7  12   4       14.16       17.19     14.60 o
   0  13   4        1.24        7.42     22.46 o
   1  13   4       12.60       15.72     18.77 o
   2  13   4       83.52       84.39     18.61 o
   3  13   4        9.44        9.50     11.18 o
   4  13   4       95.14       77.36     23.94 o
   5  13   4       56.86       47.55     17.79 o
   6  13   4       28.77       20.44     17.49 o
   0  14   4       62.75       85.91     32.19 o
   1  14   4       49.09       62.32     20.46 o
   2  14   4       42.59       30.32     20.37 o
   3  14   4        7.42        7.53     24.72 o
   4  14   4      117.20      131.32     28.38 o
   0  15   4       84.21      103.62     37.38 o
   1  15   4        1.25       -1.15      3.95 o
   2  15   4       47.56       46.77     23.37 o
   1   0   5      127.27      128.11      5.50 o
   2   0   5       15.15        3.60      4.14 o
   3   0   5       57.97       51.78      6.06 o
   4   0   5      430.43      392.24      6.88 o
   5   0   5       34.31       25.41      9.27 o
   6   0   5       22.96       27.48      9.71 o
   7   0   5      200.57      217.05     13.71 o
   8   0   5        2.38        7.88     14.11 o
   9   0   5       31.07       46.89     21.26 o
  10   0   5        0.00       -6.74     19.85 o
  11   0   5       28.39       20.26     24.16 o
   0   1   5      224.94      225.65      5.53 o
   1   1   5      945.11      892.32      7.59 o
   2   1   5      475.65      411.33      6.48 o
   3   1   5      393.42      414.02      6.03 o
   4   1   5      479.67      467.15      7.41 o
   5   1   5       77.58       76.70      5.45 o
   6   1   5      332.98      337.61      7.96 o
   7   1   5        4.80        4.58      3.45 o
   8   1   5       41.55       44.23     14.59 o
   9   1   5        2.82       -1.01     12.18 o
  10   1   5        7.68       13.61     15.48 o
  11   1   5        1.41      -11.63     18.85 o
   0   2   5      440.54      358.36      7.01 o
   1   2   5     2379.03     2462.63     14.54 o
   2   2   5      419.57      392.12      6.02 o
   3   2   5      122.71      136.66      4.53 o
   4   2   5      172.64      196.92      5.24 o
   5   2   5       62.06       58.47      6.43 o
   6   2   5      288.69      312.47      7.03 o
   7   2   5      145.08      154.15     11.26 o
   8   2   5       22.55       24.85     12.65 o
   9   2   5       21.91       28.20     16.66 o
  10   2   5       44.00       44.61     15.62 o
  11   2   5       20.97        5.64      5.21 o
   0   3   5      429.08      449.66      6.84 o
   1   3   5     6327.29     6908.42     34.96 o
   2   3   5      225.45      206.50      4.74 o
   3   3   5      328.70      341.51      5.06 o
   4   3   5      270.46      263.99      5.13 o
   5   3   5      469.46      510.99      7.55 o
   6   3   5       20.69       20.31      8.08 o
   7   3   5      101.88       87.77     11.49 o
   8   3   5        5.10        1.57      6.03 o
   9   3   5      211.84      220.52     15.36 o
  10   3   5       36.24       32.27     16.25 o
  11   3   5        0.86       -3.66      7.68 o
   0   4   5        0.74        1.29      4.48 o
   1   4   5      250.10      276.10      6.03 o
   2   4   5     1865.72     1977.64     23.64 o
   3   4   5      768.09      836.36      8.31 o
   4   4   5      979.63      990.07      8.91 o
   5   4   5       43.21       48.02      7.73 o
   6   4   5      387.15      395.04      9.40 o
   7   4   5       27.32       24.36     10.07 o
   8   4   5      154.85      143.90     12.66 o
   9   4   5       69.99       52.19     16.69 o
  10   4   5        0.57        0.69      7.14 o
  11   4   5       37.81       20.27     19.95 o
   0   5   5       95.26       83.35      8.90 o
   1   5   5      116.04       91.98      5.45 o
   2   5   5      147.01      137.18      5.67 o
   3   5   5       28.07       27.32      5.26 o
   4   5   5       13.48       20.22      6.27 o
   5   5   5      104.47       97.57      8.22 o
   6   5   5      552.23      556.95     11.74 o
   7   5   5      128.09      129.03     12.12 o
   8   5   5      123.79      136.26     15.70 o
   9   5   5       21.60        2.99      7.19 o
  10   5   5      136.90      135.26     21.64 o
   0   6   5       28.49       23.42      8.58 o
   1   6   5      164.65      165.86      6.04 o
   2   6   5       54.70       51.31      6.06 o
   3   6   5        9.80       16.23      6.42 o
   4   6   5       50.73       47.09      7.43 o
   5   6   5      441.31      472.80     13.62 o
   6   6   5      106.10      108.16     10.57 o
   7   6   5       25.52       16.33     11.98 o
   8   6   5      319.00      278.68     17.77 o
   9   6   5       63.70       70.09     19.58 o
  10   6   5      154.73      159.54     21.16 o
   0   7   5       13.13       13.23      7.69 o
   1   7   5       13.82       18.87      6.12 o
   2   7   5      195.75      187.78      6.95 o
   3   7   5        1.82        3.46      5.33 o
   4   7   5      129.35      144.34      7.31 o
   5   7   5       27.37       19.06      8.17 o
   6   7   5        0.70        2.89      3.74 o
   7   7   5      283.92      294.87     12.19 o
   8   7   5        2.69        0.07      5.10 o
   9   7   5       22.45        8.80     19.59 o
  10   7   5      135.67      143.42     20.98 o
   0   8   5       62.47       57.90     10.93 o
   1   8   5       21.67       20.00      7.80 o
   2   8   5       95.93       89.58      9.16 o
   3   8   5      653.37      693.56     10.96 o
   4   8   5      497.95      513.34      9.36 o
   5   8   5      133.11      113.29     11.32 o
   6   8   5        9.88        6.19      6.25 o
   7   8   5       15.77       11.27      8.90 o
   8   8   5       33.37       34.41     14.44 o
   9   8   5       62.86       62.51     21.51 o
   0   9   5      333.47      353.62     19.49 o
   1   9   5     1434.02     1534.93     17.86 o
   2   9   5      141.49      167.05      9.41 o
   3   9   5      212.00      245.91     11.01 o
   4   9   5      329.53      328.82     10.52 o
   5   9   5       11.76        8.02     11.60 o
   6   9   5      272.37      293.45     14.07 o
   7   9   5        0.88        1.67     14.84 o
   8   9   5       30.78       35.06     20.70 o
   9   9   5        4.48       15.87     35.36 o
   0  10   5      100.72      111.88     17.25 o
   1  10   5      379.06      340.94     11.22 o
   2  10   5      443.16      467.73     12.29 o
   3  10   5       23.13       10.31     12.16 o
   4  10   5        0.96        2.61      4.06 o
   5  10   5       64.98       71.44     13.66 o
   6  10   5        6.06        1.98      3.26 o
   7  10   5        9.67        7.55      8.04 o
   8  10   5       48.37       45.85     21.17 o
   0  11   5        1.52        0.49      6.35 o
   1  11   5      179.20      148.47     14.56 o
   2  11   5       13.11        1.14      6.62 o
   3  11   5      222.94      228.39     14.09 o
   4  11   5       81.46       86.76     15.56 o
   5  11   5      245.09      270.92     16.31 o
   6  11   5       47.16       28.38     15.71 o
   7  11   5      120.72      132.82     21.04 o
   0  12   5        0.12       -4.87     21.02 o
   1  12   5        4.57        5.15      8.02 o
   2  12   5      194.47      183.85     17.55 o
   3  12   5      176.71      187.02     16.29 o
   4  12   5       17.31       14.10     12.00 o
   5  12   5      152.81      140.42     19.51 o
   6  12   5       21.83       20.82     22.10 o
   7  12   5       17.83       17.49     17.54 o
   0  13   5       22.53       29.79     26.27 o
   1  13   5        0.95       -0.67     12.40 o
   2  13   5       36.07       47.41     20.57 o
   3  13   5      112.66      106.47     19.32 o
   4  13   5        2.71       -1.45      9.34 o
   5  13   5       10.21       -3.91     14.39 o
   0  14   5       68.22       76.61     32.45 o
   1  14   5       28.48       24.63     20.78 o
   2  14   5       10.74        9.96     27.96 o
   3  14   5       25.54       18.64     23.93 o
   4  14   5       35.49       37.62     27.43 o
   0  15   5       17.01       11.69     27.03 o
   1  15   5       89.74      116.93     26.30 o
   0   0   6     1194.03     1382.14     19.68 o
   1   0   6       28.76       25.02      6.97 o
   2   0   6       75.45       67.24      8.36 o
   3   0   6      421.88      503.87      9.76 o
   4   0   6      601.95      643.15     19.11 o
   5   0   6       20.73       19.30     10.12 o
   6   0   6       38.10       37.39     11.80 o
   7   0   6       57.10       56.68     13.28 o
   8   0   6       62.56       45.69     18.49 o
   9   0   6       29.91       32.49     24.48 o
  10   0   6        1.15        1.37     15.80 o
  11   0   6       13.27       11.49     23.43 o
   0   1   6     1321.31     1347.13     14.32 o
   1   1   6      637.34      652.40      7.36 o
   2   1   6      466.43      404.71      7.01 o
   3   1   6      192.47      182.70      5.09 o
   4   1   6       31.23       28.28      5.60 o
   5   1   6       67.92       69.81      6.57 o
   6   1   6       24.82       25.38      7.73 o
   7   1   6      282.89      300.24     10.56 o
   8   1   6       45.50       43.13     13.69 o
   9   1   6       36.19       43.90     16.38 o
  10   1   6       19.92       32.60     17.47 o
  11   1   6       31.07       30.56     14.06 o
   0   2   6       15.85        8.13      4.57 o
   1   2   6       63.47       61.15      4.88 o
   2   2   6      113.05      114.38      5.08 o
   3   2   6      220.36      224.10      5.67 o
   4   2   6       73.43       65.62      5.96 o
   5   2   6       90.65       83.14      6.80 o
   6   2   6      233.08      263.84      7.52 o
   7   2   6      126.60      143.32     11.33 o
   8   2   6      252.24      271.16     12.85 o
   9   2   6       29.31       24.13     17.83 o
  10   2   6       66.50       78.01     19.46 o
  11   2   6        8.55        4.83     14.21 o
   0   3   6        3.07        0.33      1.91 o
   1   3   6      743.48      811.67      8.83 o
   2   3   6      837.37     1010.51     12.64 o
   3   3   6       24.36       18.76      4.38 o
   4   3   6      111.50      123.04      4.80 o
   5   3   6       70.55       82.01      8.53 o
   6   3   6      153.05      165.57      9.62 o
   7   3   6      173.95      174.27     11.60 o
   8   3   6      277.46      281.33     13.41 o
   9   3   6       75.54       91.78     16.79 o
  10   3   6       34.26       33.92     22.64 o
  11   3   6       10.17       11.94     17.45 o
   0   4   6      325.28      378.78      7.06 o
   1   4   6      415.93      459.17      6.72 o
   2   4   6      481.99      537.00      8.86 o
   3   4   6      154.64      165.87      4.79 o
   4   4   6       31.07       35.78      5.50 o
   5   4   6      175.22      195.97      8.36 o
   6   4   6      201.30      193.02     10.32 o
   7   4   6       67.00       64.18     12.68 o
   8   4   6       32.93       33.10     13.83 o
   9   4   6      187.88      197.40     18.65 o
  10   4   6        2.38        1.05     11.10 o
   0   5   6       52.38       43.72      7.80 o
   1   5   6      232.22      222.92      4.96 o
   2   5   6      110.15      102.29      6.29 o
   3   5   6      101.69       86.48      7.11 o
   4   5   6       15.96       15.52      6.28 o
   5   5   6      132.59      127.04      8.97 o
   6   5   6      378.77      403.53     15.08 o
   7   5   6       32.26       28.71     14.07 o
   8   5   6       66.58       52.54     15.22 o
   9   5   6      184.66      185.26     18.95 o
  10   5   6       41.21       36.21     25.02 o
   0   6   6      139.49      178.56      7.88 o
   1   6   6       27.34       32.71      6.51 o
   2   6   6      124.63      128.87      6.84 o
   3   6   6      104.39      106.96      7.77 o
   4   6   6       13.36       17.59      7.73 o
   5   6   6       20.77       15.20      9.39 o
   6   6   6       38.06       36.13     11.25 o
   7   6   6      185.77      163.60     14.95 o
   8   6   6      336.75      343.95     20.44 o
   9   6   6       37.57       43.07     18.89 o
  10   6   6      214.47      244.52     24.11 o
   0   7   6       14.35       19.73     10.29 o
   1   7   6      476.87      498.40      9.66 o
   2   7   6      397.56      356.51      7.62 o
   3   7   6        8.32        3.40      6.26 o
   4   7   6       68.99       66.77      8.72 o
   5   7   6       55.07       67.33     12.49 o
   6   7   6       28.54       29.33     16.58 o
   7   7   6       19.49        1.75      3.39 o
   8   7   6       78.92       79.85     18.36 o
   9   7   6        7.39       -0.05      6.45 o
   0   8   6     3743.16     3754.46     81.59 o
   1   8   6      338.06      379.09      8.77 o
   2   8   6        2.86        0.55      2.44 o
   3   8   6      153.24      167.54      9.13 o
   4   8   6      198.19      171.48      9.40 o
   5   8   6      113.82      100.32     12.70 o
   6   8   6       12.82        5.23     14.04 o
   7   8   6        1.80       -3.82     15.81 o
   8   8   6       23.91       16.91     19.40 o
   9   8   6       94.23       75.05     21.63 o
   0   9   6      691.91      673.26     16.33 o
   1   9   6      272.92      309.92     10.36 o
   2   9   6     1304.55     1359.16     17.42 o
   3   9   6      798.18      824.22     13.39 o
   4   9   6       69.28       75.11     11.06 o
   5   9   6      106.37      113.82     13.79 o
   6   9   6       14.03        0.81      3.48 o
   7   9   6        0.30       -3.78     13.63 o
   8   9   6       22.93       11.53     17.14 o
   0  10   6      150.05      212.74     18.28 o
   1  10   6      323.08      358.91     12.62 o
   2  10   6      612.87      662.41     13.10 o
   3  10   6       43.12       43.89     11.05 o
   4  10   6       27.70       34.39     13.82 o
   5  10   6       55.21       67.89     15.53 o
   6  10   6        9.99        8.13      6.89 o
   7  10   6       16.14       11.87     14.26 o
   8  10   6       64.91       43.39     27.33 o
   0  11   6       21.13       26.49     22.41 o
   1  11   6      271.00      259.79     14.93 o
   2  11   6      112.11       90.05     14.37 o
   3  11   6        4.46        1.93      4.52 o
   4  11   6       11.12       28.61     15.99 o
   5  11   6       12.80       10.05     15.15 o
   6  11   6       89.99       98.90     19.19 o
   7  11   6       15.01       22.84     22.98 o
   0  12   6      136.20      117.71     25.34 o
   1  12   6       69.51       69.01     16.91 o
   2  12   6        5.22       -6.87      6.87 o
   3  12   6        5.94        3.45     13.98 o
   4  12   6       20.13       27.18     17.06 o
   5  12   6        1.78        4.32      5.43 o
   6  12   6       14.12        1.91      4.74 o
   0  13   6        5.48        1.54     33.90 o
   1  13   6        0.94       12.97     21.45 o
   2  13   6        7.75       10.88     27.51 o
   3  13   6       12.67        4.66      6.20 o
   4  13   6        3.73        4.30     22.82 o
   5  13   6       24.26       10.36     24.62 o
   0  14   6        0.04       -0.31      8.74 o
   1  14   6      206.60      229.89     23.74 o
   2  14   6       52.95       80.24     23.08 o
   3  14   6       38.28       34.65     26.15 o
   1   0   7        4.68        2.53      4.77 o
   2   0   7       53.23       58.46      9.43 o
   3   0   7        0.00        0.54      4.19 o
   4   0   7      476.83      477.02     13.38 o
   5   0   7       49.68       37.02      9.64 o
   6   0   7       31.60       36.20     12.75 o
   7   0   7       18.90       21.72     12.22 o
   8   0   7       52.81       36.91     18.86 o
   9   0   7       39.86       60.03     23.14 o
  10   0   7       17.58       24.78     23.23 o
  11   0   7       17.88       19.74     37.11 o
   0   1   7      615.47      606.00      9.36 o
   1   1   7      225.03      211.38      5.58 o
   2   1   7      406.30      447.78      7.55 o
   3   1   7      497.99      525.72      8.56 o
   4   1   7       41.57       42.24      6.70 o
   5   1   7       14.68       11.64      5.69 o
   6   1   7       61.70       55.53      8.50 o
   7   1   7       57.84       59.83     11.30 o
   8   1   7       10.99        1.40     12.18 o
   9   1   7      153.64      129.36     19.95 o
  10   1   7        0.05      -10.90     21.54 o
   0   2   7     3283.63     3740.71     27.46 o
   1   2   7      115.33      106.83      5.53 o
   2   2   7      601.37      593.92      8.16 o
   3   2   7        9.59        9.04      3.54 o
   4   2   7      255.48      235.85      6.25 o
   5   2   7      215.26      239.18      7.47 o
   6   2   7      197.84      169.04     10.86 o
   7   2   7      216.66      223.30     11.80 o
   8   2   7      203.28      199.75     14.02 o
   9   2   7       13.91        6.78     11.04 o
  10   2   7       67.05       43.83     26.28 o
   0   3   7     1764.77     1848.42     17.77 o
   1   3   7      165.19      164.57      5.56 o
   2   3   7     1218.99     1338.77     11.61 o
   3   3   7       22.26       39.67      6.07 o
   4   3   7      198.19      210.77      5.06 o
   5   3   7       37.67       31.26      8.63 o
   6   3   7      199.48      217.00     11.68 o
   7   3   7      147.76      145.14     13.11 o
   8   3   7      283.90      265.30     15.19 o
   9   3   7      119.31      111.34     19.36 o
  10   3   7        3.01        7.65     17.38 o
   0   4   7      479.46      568.18     17.64 o
   1   4   7       48.86       27.79      6.20 o
   2   4   7      293.74      313.64      6.45 o
   3   4   7       63.80       63.41      6.15 o
   4   4   7      153.11      165.78      6.88 o
   5   4   7       55.12       56.84     10.11 o
   6   4   7        7.15        7.87     11.24 o
   7   4   7      467.37      444.88     14.79 o
   8   4   7       12.60       13.68     15.68 o
   9   4   7       50.11       52.60     18.75 o
  10   4   7       53.73       61.86     21.52 o
   0   5   7       83.38       85.63      8.39 o
   1   5   7       86.54       74.03      7.49 o
   2   5   7       11.50       18.62      6.54 o
   3   5   7        7.81        3.86      4.57 o
   4   5   7        0.73        0.12      2.61 o
   5   5   7        1.86       -0.96      2.27 o
   6   5   7       74.68       52.66     12.48 o
   7   5   7       73.50       71.59     15.93 o
   8   5   7       59.17       63.65     16.43 o
   9   5   7      181.86      184.53     20.52 o
  10   5   7       13.21       10.06     11.09 o
   0   6   7      423.14      414.93     15.89 o
   1   6   7       17.39       23.10      7.46 o
   2   6   7      331.82      346.98      7.51 o
   3   6   7       63.89       52.57      8.83 o
   4   6   7        5.57        0.30      1.84 o
   5   6   7       42.70       46.47     10.79 o
   6   6   7       23.64       21.01     12.30 o
   7   6   7       82.84       79.98     16.14 o
   8   6   7      140.20      130.68     23.03 o
   9   6   7      106.32      115.18     22.13 o
  10   6   7       34.89       37.15     29.99 o
   0   7   7        1.15       -1.72      4.53 o
   1   7   7      234.57      268.07      8.31 o
   2   7   7      148.41      148.67      8.35 o
   3   7   7       72.88       67.23      9.13 o
   4   7   7      122.99      112.43     10.15 o
   5   7   7        5.06        3.48      9.72 o
   6   7   7       43.57       40.10     14.92 o
   7   7   7       77.58      100.89     16.53 o
   8   7   7      139.01      120.89     23.04 o
   9   7   7       47.66       25.05     21.35 o
   0   8   7       77.33       52.80     12.76 o
   1   8   7      111.05      109.79      8.65 o
   2   8   7     1260.66     1294.21     19.54 o
   3   8   7      198.63      178.79      9.56 o
   4   8   7      114.32      123.62     11.30 o
   5   8   7        9.89        3.73      3.31 o
   6   8   7       19.21       13.34     12.66 o
   7   8   7       47.60       47.34     16.58 o
   8   8   7       35.55       23.75     16.83 o
   9   8   7       21.27       18.62     17.74 o
   0   9   7     2355.53     2605.96     73.51 o
   1   9   7      554.74      551.42     12.45 o
   2   9   7      130.54      134.34     10.57 o
   3   9   7       67.77       70.87     11.19 o
   4   9   7        8.12       21.06     14.40 o
   5   9   7       38.08       35.91     15.24 o
   6   9   7       21.02       32.11     14.27 o
   7   9   7       51.69       56.56     18.23 o
   8   9   7       19.94       25.33     22.19 o
   0  10   7      161.69      147.88     19.66 o
   1  10   7      443.96      461.41     13.13 o
   2  10   7        7.83        7.29      7.76 o
   3  10   7        4.03        0.53      8.98 o
   4  10   7        0.94       -2.91      6.53 o
   5  10   7       34.83       27.20     12.39 o
   6  10   7       54.53       51.10     17.18 o
   7  10   7       18.64       23.08     17.10 o
   0  11   7      617.04      522.73     24.95 o
   1  11   7      120.03      111.88     16.10 o
   2  11   7       86.97       80.01     15.55 o
   3  11   7       12.87        7.56     13.59 o
   4  11   7        1.58        0.91      9.30 o
   5  11   7       59.71       49.86     19.79 o
   6  11   7       13.81       16.41     13.34 o
   7  11   7       48.27       50.01     29.13 o
   0  12   7       62.24       57.36     24.78 o
   1  12   7      292.94      261.55     18.69 o
   2  12   7       23.87       25.50     14.76 o
   3  12   7       62.03       48.20     19.68 o
   4  12   7       11.18       11.41     17.25 o
   5  12   7       53.87       45.54     18.81 o
   6  12   7       42.21       53.84     23.47 o
   0  13   7      176.92      149.93     30.20 o
   1  13   7        1.05        1.88      5.25 o
   2  13   7       45.39       55.20     20.72 o
   3  13   7        6.55       -0.18      6.46 o
   4  13   7       41.68       61.22     25.43 o
   0  14   7       42.20       45.08     32.81 o
   1  14   7      115.16      104.63     23.39 o
   2  14   7       31.51       26.92     14.75 o
   0   0   8      511.01      494.62     18.57 o
   1   0   8        1.52        1.95      2.44 o
   2   0   8      336.56      411.49     15.74 o
   3   0   8       56.47       42.11     12.44 o
   4   0   8       54.01       58.41     13.23 o
   5   0   8      111.24       98.93     12.18 o
   6   0   8       10.61       11.18     13.52 o
   7   0   8      107.08      114.96     19.51 o
   8   0   8       50.13       43.48     19.81 o
   9   0   8       43.93       59.96     39.97 o
  10   0   8       57.40       59.26     42.74 o
   0   1   8       43.70       29.72      7.46 o
   1   1   8      465.52      488.36      8.30 o
   2   1   8      363.78      395.16      7.68 o
   3   1   8      155.20      157.18      7.63 o
   4   1   8      136.88      151.75      7.57 o
   5   1   8      232.30      230.18      8.75 o
   6   1   8      664.23      673.06     12.48 o
   7   1   8        1.09        0.36      3.63 o
   8   1   8        0.70       -3.56      5.90 o
   9   1   8       50.06       43.80     21.11 o
  10   1   8       24.54       21.26     23.72 o
   0   2   8      744.41      750.29     11.51 o
   1   2   8       99.50       94.50      6.41 o
   2   2   8        2.63        1.10      1.43 o
   3   2   8      437.51      449.76      6.72 o
   4   2   8      411.11      408.33      7.33 o
   5   2   8      174.60      173.79      8.15 o
   6   2   8      245.65      274.25     12.06 o
   7   2   8      108.03      101.03     14.21 o
   8   2   8       84.63       74.29     15.54 o
   9   2   8        2.30        7.27     13.07 o
  10   2   8       25.70       21.99     13.94 o
   0   3   8      179.30      196.53      7.37 o
   1   3   8      163.75      179.96      6.46 o
   2   3   8       85.49       90.17      6.73 o
   3   3   8      335.19      365.45      7.90 o
   4   3   8       10.85        5.05      2.23 o
   5   3   8      426.56      414.60     10.53 o
   6   3   8       23.20       15.84     13.52 o
   7   3   8      132.85      138.05     14.36 o
   8   3   8      112.21      128.06     17.15 o
   9   3   8       13.17        2.23     11.21 o
  10   3   8        2.30       -1.40     10.52 o
   0   4   8     1108.13     1188.33     16.55 o
   1   4   8      477.90      517.86      9.48 o
   2   4   8       99.68      105.60      7.03 o
   3   4   8       24.82       21.31      8.01 o
   4   4   8       38.31       39.97      9.68 o
   5   4   8       20.94       10.39     15.34 o
   6   4   8      204.90      191.64     14.14 o
   7   4   8       18.64       18.54     15.82 o
   8   4   8      200.65      192.97     18.06 o
   9   4   8        6.40       10.26     20.11 o
  10   4   8        6.17        9.61     17.77 o
   0   5   8      510.48      544.61      9.67 o
   1   5   8      109.01      103.87      7.56 o
   2   5   8        8.72        3.74      3.91 o
   3   5   8      297.98      302.58      8.65 o
   4   5   8      164.46      178.21     11.06 o
   5   5   8      193.13      182.93     12.19 o
   6   5   8       88.61       81.48     14.74 o
   7   5   8      125.93      119.87     17.65 o
   8   5   8      184.62      197.24     18.77 o
   9   5   8        2.87        0.20      4.49 o
  10   5   8       55.02       60.99     26.14 o
   0   6   8      548.62      524.18     18.77 o
   1   6   8       86.04       91.70      9.68 o
   2   6   8      126.58      126.90      8.60 o
   3   6   8      291.87      284.49      8.98 o
   4   6   8      184.15      180.36     11.47 o
   5   6   8       90.66       82.79     12.75 o
   6   6   8       74.53       78.51     14.64 o
   7   6   8      160.74      177.77     19.20 o
   8   6   8       97.66       74.65     23.03 o
   9   6   8       50.12       59.38     25.39 o
   0   7   8       43.28       34.53     14.00 o
   1   7   8      134.70      113.51      9.81 o
   2   7   8      435.74      482.77      9.51 o
   3   7   8      153.78      152.06     10.16 o
   4   7   8      301.53      279.14     12.26 o
   5   7   8       43.61       48.45     13.23 o
   6   7   8       49.73       35.60     13.98 o
   7   7   8       52.11       45.01     23.87 o
   8   7   8       45.53       38.10     27.09 o
   9   7   8      123.23      115.48     27.40 o
   0   8   8      180.92      209.93     15.63 o
   1   8   8      342.18      323.32     10.70 o
   2   8   8      283.71      274.80     10.22 o
   3   8   8       50.56       47.37     11.38 o
   4   8   8        7.65       -0.22      7.71 o
   5   8   8       64.55       52.77     14.82 o
   6   8   8       19.69       14.62     16.41 o
   7   8   8        6.12        2.87     10.00 o
   8   8   8       34.72       32.10     23.20 o
   0   9   8        8.81       15.06     11.00 o
   1   9   8      126.12      122.94     12.79 o
   2   9   8       32.23       23.23     11.82 o
   3   9   8       87.53       80.70     12.01 o
   4   9   8      113.11      129.40     14.41 o
   5   9   8       59.31       51.37     14.27 o
   6   9   8        8.60       10.62     18.04 o
   7   9   8        0.77        6.96     15.74 o
   8   9   8       26.71       15.44      9.49 o
   0  10   8       58.29       96.15     22.33 o
   1  10   8      179.92      196.11     14.44 o
   2  10   8        7.83        1.98      4.12 o
   3  10   8       44.16       39.41     13.25 o
   4  10   8       27.84       17.54      9.51 o
   5  10   8        6.44        1.88      4.57 o
   6  10   8       12.67        3.92     14.28 o
   7  10   8       98.47      106.17     21.86 o
   0  11   8      120.60      119.34     24.75 o
   1  11   8       82.37       99.05     17.13 o
   2  11   8       16.03        8.09     10.77 o
   3  11   8       64.55       65.97     17.22 o
   4  11   8       16.54        0.47      5.47 o
   5  11   8       24.15       28.19     17.53 o
   6  11   8       62.63       68.44     21.70 o
   0  12   8       55.36       37.68     27.48 o
   1  12   8       97.72       83.87     19.52 o
   2  12   8       84.39       87.07     20.95 o
   3  12   8       36.44       38.33     27.93 o
   4  12   8       51.09       58.49     19.92 o
   5  12   8        4.72        3.89     10.26 o
   0  13   8        7.01        3.55     21.42 o
   1  13   8      118.78      128.83     22.77 o
   2  13   8      132.94      157.43     24.23 o
   3  13   8        0.75        0.42     22.21 o
   4  13   8      102.51      126.47     28.31 o
   0  14   8       22.39        8.63     25.36 o
   1  14   8       46.42       45.21     26.56 o
   1   0   9        0.03       -0.65      7.12 o
   2   0   9      815.04      857.41     19.66 o
   3   0   9        3.06        4.57      6.94 o
   4   0   9      346.35      343.68     14.61 o
   5   0   9      107.35      117.56     13.35 o
   6   0   9        0.90        0.70      3.72 o
   7   0   9       57.52       41.56     23.70 o
   8   0   9        4.31       25.63     23.12 o
   9   0   9        3.07        0.39     27.43 o
  10   0   9       61.78       78.37     41.89 o
   0   1   9        1.94        0.27      1.90 o
   1   1   9       67.31       64.73      7.83 o
   2   1   9      125.60      130.07      7.95 o
   3   1   9      674.24      739.32     11.70 o
   4   1   9      698.32      760.27     10.07 o
   5   1   9       73.01       71.74     10.61 o
   6   1   9       32.32       34.97     12.03 o
   7   1   9       58.69       50.75     14.59 o
   8   1   9       75.41       69.29     19.24 o
   9   1   9       12.43       -0.79      9.77 o
  10   1   9       12.51      -12.03     36.90 o
   0   2   9       29.44       19.74      8.52 o
   1   2   9       78.87       71.43      6.93 o
   2   2   9      115.10      118.56      7.91 o
   3   2   9      145.49      136.53      8.89 o
   4   2   9      200.66      221.57     10.06 o
   5   2   9      598.54      610.27     14.01 o
   6   2   9      440.32      401.97     14.42 o
   7   2   9       37.55       36.20     16.10 o
   8   2   9       35.71       48.57     18.22 o
   9   2   9        1.92       -1.70     12.87 o
  10   2   9        4.06        0.63     18.00 o
   0   3   9      489.78      445.33      9.08 o
   1   3   9      170.72      165.27      7.56 o
   2   3   9      455.41      473.80     10.37 o
   3   3   9      216.05      226.19      8.40 o
   4   3   9       18.76       20.20      6.52 o
   5   3   9      408.77      395.59     11.58 o
   6   3   9      321.46      343.57     15.55 o
   7   3   9       50.11       45.80     16.13 o
   8   3   9        9.29        9.86     15.21 o
   9   3   9        7.79       11.93     17.54 o
  10   3   9       20.27       20.92     24.88 o
   0   4   9        0.28        5.31      9.34 o
   1   4   9      287.36      311.43      7.86 o
   2   4   9      289.06      294.42      8.19 o
   3   4   9      180.01      168.01      9.11 o
   4   4   9      302.55      333.64     10.74 o
   5   4   9      165.97      180.34     13.53 o
   6   4   9      135.94      128.22     16.69 o
   7   4   9       85.51       77.97     17.10 o
   8   4   9       78.65       76.65     19.84 o
   9   4   9        8.05       18.71     19.30 o
   0   5   9       80.55       96.98     13.87 o
   1   5   9      225.52      229.56      8.24 o
   2   5   9      365.76      405.95     10.80 o
   3   5   9       31.51       33.09      9.58 o
   4   5   9       78.41       96.63     11.92 o
   5   5   9       57.71       55.75     12.92 o
   6   5   9       92.78       65.96     17.76 o
   7   5   9       68.41       53.14     18.96 o
   8   5   9       69.44       71.57     21.58 o
   9   5   9       30.14        9.47      8.17 o
   0   6   9       58.72       62.87     16.78 o
   1   6   9       68.47       59.96     10.79 o
   2   6   9       16.02       19.25      8.37 o
   3   6   9      400.77      391.51     10.85 o
   4   6   9        6.00        6.55      5.47 o
   5   6   9       79.15       62.34     14.04 o
   6   6   9        2.59        8.52     17.52 o
   7   6   9       15.07       14.66     19.72 o
   8   6   9        4.45        0.01      9.51 o
   9   6   9        7.65       13.76     24.87 o
   0   7   9       15.83       26.83     17.88 o
   1   7   9       23.52       24.59      9.81 o
   2   7   9        8.33       14.14     10.67 o
   3   7   9      400.74      414.24     11.51 o
   4   7   9      174.45      194.56     14.01 o
   5   7   9       29.78       13.88     10.25 o
   6   7   9       28.68       38.85     15.93 o
   7   7   9       23.82       15.03     17.14 o
   8   7   9        5.26       -1.86     11.26 o
   0   8   9       27.78       21.10     16.89 o
   1   8   9       95.91       96.79     11.41 o
   2   8   9      324.66      366.05     14.79 o
   3   8   9        9.50        3.85      5.33 o
   4   8   9      129.54      144.88     15.05 o
   5   8   9        8.60        0.81     12.68 o
   6   8   9        0.18        6.74      8.59 o
   7   8   9       11.47        7.97     16.26 o
   8   8   9       13.80       17.42     28.12 o
   0   9   9        1.34        1.10      6.70 o
   1   9   9      179.41      156.73     14.39 o
   2   9   9       67.15       57.93     13.37 o
   3   9   9       29.37       34.15     14.51 o
   4   9   9       27.75       21.17     13.30 o
   5   9   9       40.93       27.70     15.80 o
   6   9   9       43.63       46.17     17.25 o
   7   9   9       42.18       46.20     23.31 o
   0  10   9      134.19      184.52     24.19 o
   1  10   9       13.88        2.39      6.45 o
   2  10   9       37.55       37.49     15.22 o
   3  10   9        1.06       -1.26     10.33 o
   4  10   9        2.40        4.58     10.87 o
   5  10   9       68.94       71.61     21.22 o
   6  10   9       32.59       36.96     19.48 o
   0  11   9       17.14       14.18     27.99 o
   1  11   9      115.54      110.68     19.48 o
   2  11   9        0.33       -6.23     14.26 o
   3  11   9       30.27       38.89     20.20 o
   4  11   9       15.57       13.76     10.26 o
   5  11   9        8.58        2.03     13.82 o
   6  11   9        7.97        6.86     25.17 o
   0  12   9       60.93       39.52     29.40 o
   1  12   9       44.52       49.11     18.93 o
   2  12   9        1.84       -6.73     18.57 o
   3  12   9       10.68        4.53      7.19 o
   4  12   9        4.11        7.82     15.60 o
   0  13   9        3.77        0.76     12.73 o
   1  13   9       30.92        8.92     22.77 o
   2  13   9       33.93       28.09     24.25 o
   3  13   9       49.28       81.67     29.63 o
   0   0  10       15.25       11.65     13.14 o
   1   0  10      112.98      124.17     11.54 o
   2   0  10      755.03      730.60     16.06 o
   3   0  10       69.31       52.78     14.19 o
   4   0  10     1155.71     1163.23     23.22 o
   5   0  10       49.70       45.89     18.13 o
   6   0  10      147.75      166.31     22.27 o
   7   0  10       39.50       27.93     21.70 o
   8   0  10        0.70       -0.53      7.44 o
   9   0  10        0.01       -2.60     10.80 o
   0   1  10      145.40      158.79     10.01 o
   1   1  10       74.10       72.00      8.72 o
   2   1  10      231.75      222.27      9.19 o
   3   1  10      349.75      335.80     10.81 o
   4   1  10      406.29      421.82     11.33 o
   5   1  10      400.47      407.53     12.74 o
   6   1  10      148.03      140.80     14.07 o
   7   1  10       15.30       16.28     17.76 o
   8   1  10       12.61        5.65     17.37 o
   9   1  10       16.39       22.15     24.47 o
   0   2  10       85.78       82.38      9.88 o
   1   2  10       18.74       17.28      6.84 o
   2   2  10      106.56      126.29      8.93 o
   3   2  10      505.66      548.62     11.09 o
   4   2  10      117.98      119.58      9.52 o
   5   2  10       85.30       79.36     14.71 o
   6   2  10       26.32       39.19     14.45 o
   7   2  10       79.78       66.35     17.20 o
   8   2  10       30.90       32.20     24.97 o
   9   2  10       22.19        4.46     28.94 o
   0   3  10        0.46        4.09      9.43 o
   1   3  10       65.54       67.10      8.63 o
   2   3  10       33.59       32.26      8.41 o
   3   3  10       50.24       45.41     10.65 o
   4   3  10       46.39       32.74     11.37 o
   5   3  10       67.01       61.39     13.86 o
   6   3  10      277.03      296.08     17.26 o
   7   3  10      187.18      196.50     19.64 o
   8   3  10        7.78        7.50     16.33 o
   9   3  10        0.38       -2.48      9.14 o
   0   4  10       46.42       59.57     11.02 o
   1   4  10       40.38       36.50      8.85 o
   2   4  10        3.51        3.17      3.72 o
   3   4  10      137.75      124.13     10.90 o
   4   4  10        9.29        5.01      6.36 o
   5   4  10      541.49      566.43     15.71 o
   6   4  10      224.60      228.82     18.69 o
   7   4  10       65.39       45.82     19.34 o
   8   4  10        0.36        3.41      7.94 o
   9   4  10       44.34       47.19     28.33 o
   0   5  10       70.71       94.02     15.33 o
   1   5  10       35.71       43.91      9.07 o
   2   5  10      354.51      371.58      9.46 o
   3   5  10       40.58       41.59     12.26 o
   4   5  10      328.96      316.93     14.11 o
   5   5  10      248.72      268.97     15.99 o
   6   5  10      199.40      184.73     19.55 o
   7   5  10       36.94       30.68     23.28 o
   8   5  10       42.78       45.78     23.47 o
   9   5  10       26.64       18.31     13.33 o
   0   6  10        3.37       -2.59     10.35 o
   1   6  10      148.17      136.96     12.91 o
   2   6  10      414.74      372.21     12.56 o
   3   6  10      123.10      109.55     11.93 o
   4   6  10      593.92      607.07     14.79 o
   5   6  10      338.13      311.62     15.53 o
   6   6  10        5.94       12.41     19.70 o
   7   6  10        5.10       -2.08      3.14 o
   8   6  10        1.85        8.17     12.15 o
   0   7  10      259.52      231.64     21.86 o
   1   7  10       68.76       70.26     14.11 o
   2   7  10       20.75        8.09      6.48 o
   3   7  10      779.93      832.40     21.29 o
   4   7  10       18.82       13.41     15.19 o
   5   7  10       98.32       63.18     16.72 o
   6   7  10       43.89       35.96     22.00 o
   7   7  10        3.16       -1.68      9.20 o
   8   7  10       10.31       11.34     26.17 o
   0   8  10        8.37        7.57     10.60 o
   1   8  10       33.69       36.54     14.97 o
   2   8  10       22.54       11.27     16.68 o
   3   8  10       85.23       60.28     17.74 o
   4   8  10      255.22      237.92     19.46 o
   5   8  10       24.33       39.30     21.11 o
   6   8  10       10.36        5.64     20.28 o
   7   8  10        3.07        0.39     24.45 o
   0   9  10       34.17       46.06     22.78 o
   1   9  10       13.46       12.48     11.77 o
   2   9  10       40.28       36.70     13.01 o
   3   9  10      122.13       95.44     17.28 o
   4   9  10       58.50       60.32     18.47 o
   5   9  10        2.72       -7.93     13.90 o
   6   9  10        3.74       14.58     17.81 o
   7   9  10       13.61       13.46     11.09 o
   0  10  10      113.63      112.41     27.46 o
   1  10  10       51.58       71.40     17.87 o
   2  10  10       46.49       42.47     16.45 o
   3  10  10       27.19       29.57     21.24 o
   4  10  10       71.46       65.77     20.17 o
   5  10  10       25.15       26.70     25.63 o
   6  10  10       41.77       34.26     21.73 o
   0  11  10        2.33       -1.47     25.21 o
   1  11  10       68.39       67.09     20.81 o
   2  11  10      105.79      123.87     20.31 o
   3  11  10        7.26       11.87     14.49 o
   4  11  10      101.67      126.13     23.15 o
   5  11  10      102.91      112.50     25.33 o
   0  12  10       97.54       89.75     29.54 o
   1  12  10       92.76       94.39     24.17 o
   2  12  10       91.87       91.57     27.08 o
   3  12  10       27.39       21.25     18.48 o
   0  13  10        4.61       -3.85     10.24 o
   1   0  11       34.00       10.37      9.53 o
   2   0  11      197.08      212.85     16.86 o
   3   0  11     1552.71     1672.44     32.37 o
   4   0  11       29.29       27.99     19.49 o
   5   0  11       71.72       70.12     20.01 o
   6   0  11      111.28       69.47     25.92 o
   7   0  11       10.21        7.87     26.92 o
   8   0  11        9.74       -6.59     25.44 o
   9   0  11       57.58       40.38     43.18 o
   0   1  11        3.18       -0.76      3.15 o
   1   1  11      361.80      366.15      9.96 o
   2   1  11       10.91        2.83      4.02 o
   3   1  11      267.24      282.53     12.54 o
   4   1  11      757.67      773.36     22.35 o
   5   1  11       42.82       35.76     15.34 o
   6   1  11       38.49       38.46     16.80 o
   7   1  11       38.43       34.77     19.68 o
   8   1  11        7.47        7.47     15.72 o
   9   1  11       13.89       22.17     31.66 o
   0   2  11        1.31        0.22      4.79 o
   1   2  11       69.18       62.51      9.40 o
   2   2  11       75.82       64.93     10.35 o
   3   2  11      167.07      156.20     11.96 o
   4   2  11      103.47      113.57     13.66 o
   5   2  11      228.04      221.59     14.57 o
   6   2  11       29.22       29.84     14.94 o
   7   2  11       27.91       42.07     20.75 o
   8   2  11      112.90      113.03     25.97 o
   9   2  11       17.39       25.94     28.32 o
   0   3  11       69.37       67.72     12.79 o
   1   3  11      139.24      137.12     10.66 o
   2   3  11        2.49       -1.10      5.12 o
   3   3  11       41.33       50.67     10.90 o
   4   3  11       23.83       17.79      9.31 o
   5   3  11      154.30      175.30     16.38 o
   6   3  11      410.72      414.87     18.86 o
   7   3  11      116.87      119.68     23.18 o
   8   3  11       13.45        4.70      8.42 o
   9   3  11       37.02       14.35     13.06 o
   0   4  11        6.60       20.19     20.31 o
   1   4  11        1.43        0.61      1.62 o
   2   4  11        0.73        3.78      2.60 o
   3   4  11       12.85        7.46      8.23 o
   4   4  11       54.94       68.72     14.22 o
   5   4  11       47.28       52.18     16.73 o
   6   4  11       17.99       27.81     17.88 o
   7   4  11       36.14       40.14     26.92 o
   8   4  11       31.92       35.86     21.82 o
   0   5  11       18.21        4.35      5.29 o
   1   5  11      149.75      138.14     11.58 o
   2   5  11       82.42       83.83     12.50 o
   3   5  11        5.36       -5.08      8.68 o
   4   5  11       33.77       31.10     15.93 o
   5   5  11        3.22        0.33     13.18 o
   6   5  11        0.02        2.40     27.38 o
   7   5  11       15.92        7.59     12.19 o
   8   5  11       59.73       74.54     25.15 o
   0   6  11       51.30       60.40     22.61 o
   1   6  11      256.07      254.23     14.14 o
   2   6  11       70.98       65.83     13.99 o
   3   6  11      168.87      173.56     16.16 o
   4   6  11       15.38       10.78     11.58 o
   5   6  11       46.84       48.71     16.72 o
   6   6  11       86.40       83.29     21.02 o
   7   6  11       28.93       23.04     21.80 o
   8   6  11       10.39        1.03      8.43 o
   0   7  11      132.55      120.35     23.23 o
   1   7  11      227.16      262.80     17.43 o
   2   7  11      142.12      143.01     13.84 o
   3   7  11       31.59       35.17     16.22 o
   4   7  11       75.87       73.69     18.71 o
   5   7  11       26.41       14.25     18.25 o
   6   7  11       23.31       48.82     22.90 o
   7   7  11        1.76       -1.58     16.86 o
   0   8  11       15.73        8.57     18.18 o
   1   8  11       34.14       37.31     15.24 o
   2   8  11       36.08       36.83     15.63 o
   3   8  11       65.57       69.02     19.03 o
   4   8  11       50.85       65.17     20.12 o
   5   8  11       30.49       23.15     20.32 o
   6   8  11       28.41       30.32     26.40 o
   7   8  11       14.62       32.10     35.40 o
   0   9  11       59.96       60.60     23.95 o
   1   9  11       76.07       80.87     16.20 o
   2   9  11       38.60       28.09     14.86 o
   3   9  11        9.97       17.07     18.31 o
   4   9  11       41.68       39.63     20.50 o
   5   9  11       19.00       10.08     23.78 o
   6   9  11       12.02       25.64     28.73 o
   0  10  11        7.56       -4.84     17.03 o
   1  10  11       90.87       94.60     20.06 o
   2  10  11       31.62       15.36      8.21 o
   3  10  11       12.12       14.70     16.44 o
   4  10  11       10.75        2.54     16.10 o
   5  10  11       15.00        1.85     16.83 o
   0  11  11       27.27       37.32     27.47 o
   1  11  11       13.73       10.65      8.81 o
   2  11  11       18.17        9.00     31.71 o
   3  11  11        2.90       -4.23      7.10 o
   4  11  11       40.15       52.59     24.25 o
   0  12  11       11.80        2.65      8.78 o
   1  12  11        1.33        6.24     13.19 o
   2  12  11       58.84       56.19     28.38 o
   0   0  12     1178.77     1236.80     37.78 o
   1   0  12      200.09      182.06     14.88 o
   2   0  12       26.39       16.33     14.24 o
   3   0  12      786.33      780.12     26.73 o
   4   0  12       28.50       22.72     20.49 o
   5   0  12        0.29        3.68     16.78 o
   6   0  12       60.25       55.72     27.51 o
   7   0  12       19.69       37.45     31.90 o
   8   0  12       22.39       11.24     31.17 o
   0   1  12       43.64       34.40     14.53 o
   1   1  12      134.49      134.17     11.44 o
   2   1  12      810.38      868.32     20.99 o
   3   1  12        9.06        2.02      7.70 o
   4   1  12      146.15      140.85     15.66 o
   5   1  12      136.74      148.17     16.67 o
   6   1  12        7.88       22.23     23.39 o
   7   1  12        0.82       -1.74      4.51 o
   8   1  12       16.88       14.32     12.00 o
   0   2  12      121.19      108.57     16.72 o
   1   2  12       93.50       84.63     12.42 o
   2   2  12      333.66      347.76     12.42 o
   3   2  12       86.23       94.99     14.72 o
   4   2  12       77.76       86.20     15.99 o
   5   2  12       18.44       30.71     17.77 o
   6   2  12        4.18       -3.78     12.21 o
   7   2  12       35.21       30.84     20.48 o
   8   2  12      110.51       93.02     30.63 o
   0   3  12       99.29       83.65     16.74 o
   1   3  12       41.66       52.73     11.68 o
   2   3  12      114.46      108.46     13.12 o
   3   3  12       55.42       58.33     15.37 o
   4   3  12        7.43        2.33      5.21 o
   5   3  12        5.24        1.34     15.40 o
   6   3  12      189.37      204.05     20.76 o
   7   3  12       12.96       12.32     25.62 o
   8   3  12       65.01       62.67     30.05 o
   0   4  12       81.63       67.17     16.36 o
   1   4  12       16.64       14.85      9.26 o
   2   4  12        3.96       -3.57      4.40 o
   3   4  12       96.05       75.87     16.65 o
   4   4  12       42.56       34.81     16.19 o
   5   4  12       41.33       35.14     18.15 o
   6   4  12       19.53       24.20     24.43 o
   7   4  12      137.26      128.59     26.15 o
   8   4  12       33.28       44.27     35.53 o
   0   5  12        2.79       -0.47      5.68 o
   1   5  12       77.84       60.05     11.80 o
   2   5  12       39.01       15.86      8.14 o
   3   5  12       71.17       59.11     16.07 o
   4   5  12       23.69       27.61     20.52 o
   5   5  12       33.98       31.96     21.73 o
   6   5  12      114.17      107.82     23.44 o
   7   5  12       12.69        4.52     11.70 o
   0   6  12        1.26       13.29     17.18 o
   1   6  12      199.04      210.13     17.15 o
   2   6  12        0.48        0.52      5.88 o
   3   6  12      113.69      108.97     18.73 o
   4   6  12        4.08       -5.03     18.31 o
   5   6  12       64.06       57.22     26.35 o
   6   6  12       52.20       51.89     27.56 o
   7   6  12       23.69       24.77     31.18 o
   0   7  12        6.25        3.16     19.95 o
   1   7  12       10.58        7.98     13.84 o
   2   7  12       19.26       21.09     14.47 o
   3   7  12       56.10       56.66     16.73 o
   4   7  12       81.05       59.61     19.95 o
   5   7  12        1.75      -15.21     36.93 o
   6   7  12       55.51       40.42     31.28 o
   7   7  12        2.16        5.02     37.96 o
   0   8  12       21.66        4.98      8.26 o
   1   8  12        6.57        3.70      9.81 o
   2   8  12       24.13        9.25     21.19 o
   3   8  12       21.90       15.72     17.10 o
   4   8  12       14.94       23.61     19.27 o
   5   8  12       42.35       45.00     25.79 o
   6   8  12       16.19       18.39     35.51 o
   0   9  12       91.92       93.95     26.82 o
   1   9  12        4.77       -6.05     18.01 o
   2   9  12       60.15       54.48     26.43 o
   3   9  12       20.54       20.19     18.96 o
   4   9  12       27.73       25.54     26.69 o
   5   9  12        0.65        2.10     20.53 o
   0  10  12       10.42        4.78      7.32 o
   1  10  12        3.40       -0.39     10.90 o
   2  10  12        1.56        0.94     11.33 o
   3  10  12        1.40        0.29     17.99 o
   4  10  12       14.85       11.89     14.41 o
   0  11  12       55.84       66.95     31.71 o
   1  11  12       88.38      114.81     25.42 o
   2  11  12       44.87       61.33     29.71 o
   1   0  13      126.75      100.75     21.50 o
   2   0  13     1093.68     1125.38     41.32 o
   3   0  13       82.29       74.43     23.34 o
   4   0  13       90.12      111.04     22.97 o
   5   0  13       15.99       42.32     33.11 o
   6   0  13       49.46       65.33     25.54 o
   7   0  13        1.83        0.88     36.28 o
   8   0  13       15.61        6.50     40.06 o
   0   1  13      599.02      607.04     23.80 o
   1   1  13      477.92      497.30     13.13 o
   2   1  13      127.42      133.94     15.23 o
   3   1  13       14.21        4.46      4.20 o
   4   1  13        5.42        1.08      4.71 o
   5   1  13        1.53       -0.74      5.95 o
   6   1  13        4.17        0.59      6.35 o
   7   1  13       17.18       19.58     17.68 o
   8   1  13       16.48       17.85     30.61 o
   0   2  13       87.53       87.35     18.62 o
   1   2  13      126.30      115.71     13.86 o
   2   2  13      127.37      102.99     15.13 o
   3   2  13        8.20        0.66      4.32 o
   4   2  13       14.51        9.23     18.79 o
   5   2  13       16.70       15.48     14.18 o
   6   2  13       23.11       21.82     16.59 o
   7   2  13       28.06        9.03     20.20 o
   0   3  13      542.33      503.25     21.42 o
   1   3  13       15.22       37.71     13.75 o
   2   3  13        0.45       -7.31      9.54 o
   3   3  13       13.38        3.28     21.02 o
   4   3  13        8.74       14.26     19.71 o
   5   3  13       25.68       18.48     17.41 o
   6   3  13       31.05       42.53     21.27 o
   7   3  13       57.88       28.85     31.66 o
   0   4  13        0.09       11.29     10.61 o
   1   4  13       92.26       91.85     14.33 o
   2   4  13       43.71       48.03     15.50 o
   3   4  13        9.44        8.18     14.11 o
   4   4  13       14.73       -2.38     13.44 o
   5   4  13        4.72       -6.68     10.00 o
   6   4  13      144.89      169.29     27.73 o
   7   4  13       12.06        8.90     14.86 o
   0   5  13      280.34      275.36     25.36 o
   1   5  13        4.49        3.29      6.13 o
   2   5  13      169.90      167.90     15.87 o
   3   5  13       34.71       36.57     20.04 o
   4   5  13       53.77       53.89     21.12 o
   5   5  13       12.23        1.93     14.99 o
   6   5  13       29.73       10.98     33.61 o
   7   5  13       94.48      102.34     31.42 o
   0   6  13       52.93       52.32     22.58 o
   1   6  13      195.69      193.53     19.19 o
   2   6  13       92.89       70.10     17.19 o
   3   6  13       58.95       41.90     21.03 o
   4   6  13       95.48      103.04     23.66 o
   5   6  13        3.65       -0.90      2.60 o
   6   6  13       32.07       24.23     33.60 o
   0   7  13        4.57        0.03     18.14 o
   1   7  13        5.65        3.94      5.32 o
   2   7  13       58.24       63.60     19.80 o
   3   7  13      160.30      173.57     21.82 o
   4   7  13       42.46       54.24     21.69 o
   5   7  13       52.47       62.28     31.74 o
   6   7  13       15.48       17.34     21.15 o
   0   8  13       34.29       45.10     39.45 o
   1   8  13        9.86       15.48     27.58 o
   2   8  13      112.38      100.13     25.03 o
   3   8  13       14.87       22.29     21.62 o
   4   8  13        1.69      -12.50     20.49 o
   5   8  13        4.42        5.76     14.70 o
   0   9  13       43.28       41.88     29.38 o
   1   9  13       27.41       45.07     21.30 o
   2   9  13       26.22       14.08     13.40 o
   3   9  13       15.30       20.62     21.68 o
   4   9  13        7.86        1.59      7.36 o
   0  10  13      316.16      375.13     35.06 o
   1  10  13       20.07       50.95     27.65 o
   2  10  13       29.92       24.06     28.17 o
   0   0  14      352.88      291.80     32.74 o
   1   0  14       50.84       49.86     23.45 o
   2   0  14        1.44       -5.98     28.23 o
   3   0  14        0.35        4.30     19.54 o
   4   0  14       10.07        9.44     24.36 o
   5   0  14       18.50        1.77     10.66 o
   6   0  14       22.83       46.15     38.97 o
   7   0  14       11.74       15.19     28.61 o
   0   1  14       16.16       13.20     17.59 o
   1   1  14      185.00      172.14     17.03 o
   2   1  14       10.38        1.84     11.60 o
   3   1  14        0.16       -7.91     17.56 o
   4   1  14       85.65       99.57     22.36 o
   5   1  14       18.04        0.84     13.36 o
   6   1  14        0.11        7.25     11.38 o
   7   1  14        2.95       20.70     26.78 o
   0   2  14      514.60      570.36     23.29 o
   1   2  14       61.34       43.80     15.05 o
   2   2  14      110.23      111.41     17.63 o
   3   2  14       39.31       41.13     21.83 o
   4   2  14        2.00        1.37      4.94 o
   5   2  14        8.44        8.76     16.91 o
   6   2  14       10.64        5.36      7.11 o
   7   2  14       68.35       54.10     31.65 o
   0   3  14        0.10        8.47     12.51 o
   1   3  14      337.19      324.09     17.26 o
   2   3  14       85.62       98.35     18.91 o
   3   3  14       68.75       85.96     22.34 o
   4   3  14       22.00       31.95     20.46 o
   5   3  14       54.04       48.57     20.00 o
   6   3  14        0.73        5.59     24.32 o
   0   4  14      215.84      245.89     24.94 o
   1   4  14      125.12      130.93     16.73 o
   2   4  14       28.20       16.90     15.07 o
   3   4  14       28.62       13.27      9.13 o
   4   4  14       30.91       33.00     21.18 o
   5   4  14       56.84       61.59     22.83 o
   6   4  14       25.34       21.65     19.55 o
   0   5  14      174.44      143.47     25.93 o
   1   5  14       20.71       14.61     15.44 o
   2   5  14      147.74      182.90     19.67 o
   3   5  14       32.67       41.20     23.22 o
   4   5  14       12.47       11.70     26.17 o
   5   5  14       16.77       22.37     24.98 o
   6   5  14       43.32       35.19     31.52 o
   0   6  14        3.17        3.54     10.85 o
   1   6  14        5.84       -5.36     21.96 o
   2   6  14       38.13       42.96     19.05 o
   3   6  14       71.93       72.35     26.51 o
   4   6  14      109.37       98.94     28.54 o
   5   6  14       25.33       39.26     28.41 o
   0   7  14       17.12      -10.22     34.66 o
   1   7  14       54.61       89.50     24.78 o
   2   7  14        1.20       -1.82      7.50 o
   3   7  14       52.15       61.97     22.95 o
   4   7  14       23.53       13.59     23.21 o
   0   8  14       18.58        6.49     25.32 o
   1   8  14       46.60       43.69     27.50 o
   2   8  14       21.54       13.64     24.12 o
   3   8  14        1.17      -11.35     13.89 o
   4   8  14        5.99       11.23     12.46 o
   0   9  14       13.61       26.59     37.45 o
   1   9  14       13.94        0.70     35.59 o
   2   9  14       15.73        1.80     11.86 o
   1   0  15       27.44       24.57     26.75 o
   2   0  15       10.78       16.74     22.57 o
   3   0  15        4.77       22.07     29.21 o
   4   0  15       18.85        4.65     58.62 o
   5   0  15        8.42       15.92     33.01 o
   6   0  15        3.12        4.30     29.38 o
   0   1  15       92.31       98.00     26.17 o
   1   1  15       30.01       36.95     19.75 o
   2   1  15        3.90        3.29     13.41 o
   3   1  15       38.45       47.57     23.84 o
   4   1  15       54.21       72.76     23.99 o
   5   1  15       12.98       30.46     30.66 o
   6   1  15        9.58       20.91     24.86 o
   0   2  15      208.49      236.13     27.99 o
   1   2  15       59.07       81.04     18.97 o
   2   2  15       34.25       12.76     14.26 o
   3   2  15        7.65       -8.06     21.40 o
   4   2  15       39.60       43.68     22.58 o
   5   2  15       34.72       47.60     27.64 o
   6   2  15       30.19       51.67     29.93 o
   0   3  15       45.76       60.46     26.41 o
   1   3  15      233.92      228.56     21.22 o
   2   3  15        5.63       -0.01      3.62 o
   3   3  15      104.22      134.68     24.38 o
   4   3  15        3.09        8.32     15.09 o
   5   3  15       40.64       62.22     26.02 o
   0   4  15       46.78       43.13     31.14 o
   1   4  15        9.98       -3.00     11.24 o
   2   4  15      193.16      205.05     22.38 o
   3   4  15        8.06      -13.72     21.27 o
   4   4  15        6.97        9.10     23.69 o
   5   4  15       46.07       59.58     28.53 o
   0   5  15        9.59        2.19      9.07 o
   1   5  15      136.17      140.59     22.84 o
   2   5  15       83.70      105.53     21.41 o
   3   5  15       70.99       65.03     23.47 o
   4   5  15       42.46       19.76     11.87 o
   5   5  15       56.77       53.05     36.94 o
   0   6  15        0.00       33.98     38.00 o
   1   6  15        3.92        1.25     15.81 o
   2   6  15       26.65       17.25     15.90 o
   3   6  15      150.13      152.58     28.38 o
   4   6  15       11.08       21.98     16.77 o
   0   7  15       89.05       79.26     39.19 o
   1   7  15        2.86        5.49     12.50 o
   2   7  15        6.84       -6.30     15.46 o
   3   7  15       48.01       57.25     28.06 o
   0   8  15        5.78       11.23     44.52 o
   1   8  15        8.62        0.76     25.41 o
   0   0  16       85.40      110.19     40.41 o
   1   0  16        0.08       -1.05     24.08 o
   2   0  16        3.26       14.99     34.15 o
   3   0  16       79.04       74.71     49.20 o
   4   0  16        6.62       47.88     63.70 o
   5   0  16        1.88      -24.51     64.56 o
   0   1  16       15.74       29.45     30.39 o
   1   1  16       24.62       11.93     21.27 o
   2   1  16       11.75       44.24     30.60 o
   3   1  16       72.46       86.95     28.27 o
   4   1  16        9.21        9.78     18.89 o
   0   2  16        5.31       -1.25     16.14 o
   1   2  16       39.18       39.32     17.49 o
   2   2  16       42.52       48.79     23.18 o
   3   2  16       36.40       56.79     34.64 o
   4   2  16       12.89       -7.41     21.12 o
   0   3  16        7.35        1.40     15.81 o
   1   3  16        8.73        3.56     25.63 o
   2   3  16       45.48       52.71     24.42 o
   3   3  16        5.46       -5.35     28.83 o
   4   3  16       22.81       23.91     24.76 o
   0   4  16        4.73       -1.51     38.20 o
   1   4  16       27.47       21.16     19.31 o
   2   4  16       77.07       98.83     26.54 o
   3   4  16       30.77       22.48     26.39 o
   4   4  16       22.58        9.58     34.96 o
   0   5  16       43.07       77.19     41.17 o
   1   5  16        6.98        2.52     14.87 o
   2   5  16       71.37       91.03     27.36 o
   3   5  16       78.71       69.60     29.06 o
   0   6  16        0.46        9.32     28.12 o
   1   6  16        8.02       -3.27     30.00 o
   2   6  16        9.70       18.29     24.70 o
   1   0  17        6.37       24.75     28.13 o
   2   0  17        9.20        2.99     14.90 o
   3   0  17       48.55       85.29     47.74 o
   0   1  17        9.11       -2.69     18.12 o
   1   1  17      119.13      130.28     27.67 o
   2   1  17        8.71       -0.90     19.22 o
   3   1  17       16.87        4.46      9.67 o
   0   2  17        1.41      -17.07     28.34 o
   1   2  17       56.10       62.69     30.92 o
   2   2  17       49.39       73.70     30.44 o
   0   3  17        4.01       -1.41     19.62 o
   1   3  17       55.28       83.04     29.30 o
   2   3  17      165.37      211.62     34.99 o
   0   4  17       21.84       21.05     51.09 o
 
